# Supplementary material for: Profiling of Potential Anti-Diabetic Active Compounds in White Tea: An Integrated Study of Polyphenol-Targeted Metabolomics, Network Pharmacology, and Computer Simulation
Source: Foods. 2024 Oct 22;13(21):3354. doi: 10.3390/foods13213354 (PMC11545757; doi:10.3390/foods13213354)
Supplement: Supplementary file 1 [file foods-13-03354-s001.zip › Supplementary Table.xlsx]

## Sheet: S1
Supplementary Table S1. Targeted Metabolomics Analysis of Polyphenol Content in White Tea
NO.	CAS	Compounds	Content	Equation
1	83-67-0	Theobromine	1.52±0.05	y = 19154788.84x-12839.19
2	58-55-9	Theophylline	1.24±0.04	y = 28026881x
3	58-08-2	Caffeine	39.87±0.60	y=44912644x-1687747.2
4	3371-27-5	GC	5.97±0.21	y = 2,089,996.00 x + 2,360.60
5	970-74-1	EGC	7.07±0.27	y = 2,180,958.00 x + 1,583.20
6	7295-85-4	C	0.75±0.03	y = 6,401,356.00 x + 427.60
7	490-46-0	EC	5.24±0.46	y = 7,450,448.00 x + 3,340.20
8	989-51-5	EGCG	102.63±2.40	y = 13,340,494.00 x + 11,474.40
9	5127-64-0	GCG	7.25±0.06	y = 14,096,052.57 x - 368,157.09
10	1257-08-5	ECG	23.70±0.71	y = 17,005,762.86 x + 435,435.43
11	149-91-7	GA	0.73±0.02	y = 36,791,180.00 x + 7,967.90

## Sheet: S2
Supplementary Table S2. Correlation between Active Components of White Tea, Antioxidant Activity, and α-Glucosidase Activity
	Theobromine	Theophylline	Caffeine	GC	EGC	C	EC	EGCG	GCG	ECG	GA	α-glucosidase activity	DPPH	ABTS	FRAP	HRSA
Theobromine	1	0.952561	0.814978	0.997986	0.812141	-0.106311	-0.00570213	0.920227	0.546076	0.941024	0.998538	-0.999322	0.9992	0.921658	-0.48444	0.746269
Theophylline	0.952561	1	0.952683	0.969948	0.59604	-0.40389	0.298911	0.99569	0.775133	0.999356	0.967619	-0.963121	0.939631	0.996023	-0.72771	0.913454
Caffeine	0.814978	0.952683	1	0.850096	0.323767	-0.662849	0.574835	0.976769	0.930501	0.962979	0.845109	-0.835762	0.791157	0.975976	-0.901762	0.993928
GC	0.997986	0.969948	0.850096	1	0.773495	-0.169171	0.0577418	0.943201	0.598116	0.960591	0.999956	-0.999645	0.994652	0.944414	-0.538958	0.78699
EGC	0.812141	0.59604	0.323767	0.773495	1	0.493815	-0.588082	0.518997	-0.0452951	0.566836	0.779417	-0.790108	0.83482	0.522132	0.116991	0.217698
C	-0.106311	-0.40389	-0.662849	-0.169171	0.493815	1	-0.993711	-0.486997	-0.891042	-0.436465	-0.159902	0.142849	-0.06647	-0.483787	0.921368	-0.741209
EC	-0.00570213	0.298911	0.574835	0.0577418	-0.588082	-0.993711	1	0.386131	0.834608	0.33297	0.0483578	-0.0311203	-0.0456793	0.382742	-0.872048	0.661379
EGCG	0.920227	0.99569	0.976769	0.943201	0.518997	-0.486997	0.386131	1	0.830391	0.998377	0.940037	-0.934014	0.903843	0.999993	-0.788188	0.94726
GCG	0.546076	0.775133	0.930501	0.598116	-0.0452951	-0.891042	0.834608	0.830391	1	0.797311	0.590559	-0.57655	0.512144	0.82834	-0.997413	0.965154
ECG	0.941024	0.999356	0.962979	0.960591	0.566836	-0.436465	0.33297	0.998377	0.797311	1	0.957936	-0.952843	0.926743	0.998579	-0.751859	0.927471
GA	0.998538	0.967619	0.845109	0.999956	0.779417	-0.159902	0.0483578	0.940037	0.590559	0.957936	1	-0.999851	0.995579	0.941283	-0.531018	0.781157
α-glucosidase activity	-0.999322	-0.963121	-0.835762	-0.999645	-0.790108	0.142849	-0.0311203	-0.934014	-0.57655	-0.952843	-0.999851	1	-0.997051	-0.935319	0.516322	-0.770271
DPPH	0.9992	0.939631	0.791157	0.994652	0.83482	-0.06647	-0.0456793	0.903843	0.512144	0.926743	0.995579	-0.997051	1	0.905408	-0.449075	0.719058
ABTS	0.921658	0.996023	0.975976	0.944414	0.522132	-0.483787	0.382742	0.999993	0.82834	0.998579	0.941283	-0.935319	0.905408	1	-0.785923	0.946077
FRAP	-0.48444	-0.72771	-0.901762	-0.538958	0.116991	0.921368	-0.872048	-0.788188	-0.997413	-0.751859	-0.531018	0.516322	-0.449075	-0.785923	1	-0.943845
HRSA	0.746269	0.913454	0.993928	0.78699	0.217698	-0.741209	0.661379	0.94726	0.965154	0.927471	0.781157	-0.770271	0.719058	0.946077	-0.943845	1

## Sheet: S3
Supplementary Table S3. Target Proteins of 10 Active Components in White Tea
NO.	Target Symbol	Compound	PubChem CID
1	ABCB1	EGCG	65064
1	ABCB1	ECG	107905
1	ABCB1	GCG	5276890
2	ABCC1	EGCG	65064
2	ABCC1	ECG	107905
2	ABCC1	GCG	5276890
3	ABCG2	EGCG	65064
3	ABCG2	ECG	107905
3	ABCG2	GCG	5276890
4	ACE	Caffeine	2519
5	ACHE	Theophylline	2153
5	ACHE	Caffeine	2519
5	ACHE	Theobromine	5429
6	ADORA1	Theophylline	2153
6	ADORA1	Caffeine	2519
6	ADORA1	Theobromine	5429
7	ADORA2A	Theophylline	2153
7	ADORA2A	Caffeine	2519
7	ADORA2A	Theobromine	5429
8	ADORA2B	Theophylline	2153
8	ADORA2B	Caffeine	2519
8	ADORA2B	Theobromine	5429
9	ADORA3	Theophylline	2153
9	ADORA3	Caffeine	2519
9	ADORA3	Theobromine	5429
10	AKR1C1	GA	370
11	AKR1C2	GA	370
12	AKR1C3	GA	370
13	ALDH1A1	Caffeine	2519
14	ALK	GA	370
15	ALOX15	Theophylline	2153
16	ALPL	C	1203
17	AMY1A	GA	370
17	AMY1A	EGCG	65064
17	AMY1A	ECG	107905
17	AMY1A	GCG	5276890
18	APP	EGCG	65064
18	APP	ECG	107905
18	APP	GCG	5276890
19	ATIC	GA	370
20	BACE1	EGCG	65064
20	BACE1	EGC	72277
20	BACE1	ECG	107905
20	BACE1	GCG	5276890
20	BACE1	GC	9882981
21	BCL2	EGCG	65064
21	BCL2	ECG	107905
21	BCL2	GCG	5276890
22	BCL2L1	GA	370
23	BRD2	Theophylline	2153
23	BRD2	Caffeine	2519
23	BRD2	Theobromine	5429
24	BRD3	Theophylline	2153
24	BRD3	Caffeine	2519
24	BRD3	Theobromine	5429
25	BRD4	Theophylline	2153
25	BRD4	Caffeine	2519
25	BRD4	Theobromine	5429
26	BRDT	Theophylline	2153
26	BRDT	Caffeine	2519
26	BRDT	Theobromine	5429
27	CA1	GA	370
27	CA1	C	1203
27	CA1	Caffeine	2519
27	CA1	Theobromine	5429
27	CA1	EGCG	65064
27	CA1	ECG	107905
27	CA1	GCG	5276890
28	CA12	GA	370
28	CA12	C	1203
28	CA12	Theophylline	2153
28	CA12	Caffeine	2519
28	CA12	Theobromine	5429
28	CA12	EGCG	65064
28	CA12	ECG	107905
28	CA12	GCG	5276890
29	CA13	GA	370
29	CA13	EGCG	65064
29	CA13	ECG	107905
29	CA13	GCG	5276890
30	CA14	GA	370
30	CA14	Theobromine	5429
31	CA2	GA	370
31	CA2	C	1203
31	CA2	Caffeine	2519
31	CA2	Theobromine	5429
31	CA2	EGCG	65064
31	CA2	ECG	107905
31	CA2	GCG	5276890
32	CA3	GA	370
32	CA3	C	1203
32	CA3	EGCG	65064
32	CA3	EGC	72277
32	CA3	ECG	107905
32	CA3	GCG	5276890
32	CA3	GC	9882981
33	CA4	GA	370
33	CA4	C	1203
33	CA4	EGCG	65064
33	CA4	EGC	72277
33	CA4	ECG	107905
33	CA4	GCG	5276890
33	CA4	GC	9882981
34	CA5A	GA	370
34	CA5A	C	1203
34	CA5A	EGCG	65064
34	CA5A	ECG	107905
34	CA5A	GCG	5276890
35	CA5B	GA	370
35	CA5B	C	1203
35	CA5B	EGCG	65064
35	CA5B	ECG	107905
35	CA5B	GCG	5276890
36	CA6	GA	370
36	CA6	C	1203
36	CA6	EGCG	65064
36	CA6	ECG	107905
36	CA6	GCG	5276890
37	CA7	GA	370
37	CA7	C	1203
37	CA7	Caffeine	2519
37	CA7	EGCG	65064
37	CA7	ECG	107905
37	CA7	GCG	5276890
38	CA9	GA	370
38	CA9	C	1203
38	CA9	Theophylline	2153
38	CA9	Theobromine	5429
38	CA9	EGCG	65064
38	CA9	ECG	107905
38	CA9	GCG	5276890
39	CASP3	Caffeine	2519
39	CASP3	Theobromine	5429
40	CASP7	Caffeine	2519
41	CBR1	C	1203
41	CBR1	EGCG	65064
41	CBR1	EGC	72277
41	CBR1	ECG	107905
41	CBR1	GCG	5276890
41	CBR1	GC	9882981
42	CCNB3	Caffeine	2519
43	CCNE2	Caffeine	2519
44	CDK2	Theophylline	2153
44	CDK2	Theobromine	5429
45	CDK5R1	Theophylline	2153
45	CDK5R1	Theobromine	5429
46	CDK9	Theophylline	2153
46	CDK9	Theobromine	5429
47	CES1	GA	370
47	CES1	Theophylline	2153
48	CES2	GA	370
48	CES2	Theophylline	2153
49	CHEK1	Theobromine	5429
50	CHIA	Theophylline	2153
50	CHIA	Caffeine	2519
50	CHIA	Theobromine	5429
51	CHRNA7	ECG	107905
52	CISD1	Theophylline	2153
53	CNOT7	Theophylline	2153
53	CNOT7	Caffeine	2519
53	CNOT7	Theobromine	5429
54	COMT	GA	370
55	CTRC	GA	370
56	CTSB	Caffeine	2519
57	CTSC	Caffeine	2519
58	CTSF	Caffeine	2519
59	CTSH	Caffeine	2519
60	CTSK	Caffeine	2519
61	CTSL	Caffeine	2519
62	CTSS	Caffeine	2519
63	CTSV	Caffeine	2519
64	CXCL8	Theobromine	5429
65	CYP1B1	C	1203
65	CYP1B1	EGCG	65064
65	CYP1B1	EGC	72277
65	CYP1B1	ECG	107905
65	CYP1B1	GCG	5276890
65	CYP1B1	GC	9882981
66	DCTPP1	Theophylline	2153
67	DDO	GA	370
68	DNM1	EGCG	65064
68	DNM1	ECG	107905
68	DNM1	GCG	5276890
69	DNMT1	EGCG	65064
69	DNMT1	ECG	107905
69	DNMT1	GCG	5276890
70	DRD1	Theobromine	5429
71	DYRK1A	Theophylline	2153
71	DYRK1A	Theobromine	5429
71	DYRK1A	EGCG	65064
71	DYRK1A	ECG	107905
71	DYRK1A	GCG	5276890
72	EGFR	Caffeine	2519
72	EGFR	Theobromine	5429
73	ELANE	Theophylline	2153
73	ELANE	Caffeine	2519
74	EPHB4	Theobromine	5429
75	ERN1	GA	370
76	ESR2	GA	370
76	ESR2	C	1203
77	FTO	GA	370
78	FUT4	GA	370
78	FUT4	C	1203
78	FUT4	EGCG	65064
78	FUT4	EGC	72277
78	FUT4	ECG	107905
78	FUT4	GCG	5276890
78	FUT4	GC	9882981
79	FUT7	GA	370
79	FUT7	C	1203
79	FUT7	EGCG	65064
79	FUT7	EGC	72277
79	FUT7	ECG	107905
79	FUT7	GCG	5276890
79	FUT7	GC	9882981
80	GABRA1	EGCG	65064
80	GABRA1	ECG	107905
80	GABRA1	GCG	5276890
81	GABRB1	GA	370
82	GDA	Theophylline	2153
82	GDA	Caffeine	2519
82	GDA	Theobromine	5429
83	GPR35	GA	370
84	GRM4	Theobromine	5429
85	GRM5	Theophylline	2153
85	GRM5	Theobromine	5429
86	HIF1A	EGCG	65064
86	HIF1A	ECG	107905
86	HIF1A	GCG	5276890
87	HIF1AN	GA	370
88	HMOX1	Caffeine	2519
88	HMOX1	Theobromine	5429
89	HSPA1A	GA	370
90	HTR7	Caffeine	2519
91	IGF1R	GA	370
92	IGFBP1	GA	370
93	IGFBP2	GA	370
94	IGFBP3	GA	370
95	IGFBP4	GA	370
96	IGFBP5	GA	370
97	IGFBP6	GA	370
98	KCNH2	Theophylline	2153
98	KCNH2	Caffeine	2519
98	KCNH2	Theobromine	5429
98	KCNH2	EGCG	65064
98	KCNH2	ECG	107905
98	KCNH2	GCG	5276890
99	KDM2A	GA	370
100	KDM3A	GA	370
101	KDM4C	GA	370
102	KDM4D	GA	370
103	KDM4E	GA	370
104	KDM5C	GA	370
105	KLK1	EGCG	65064
105	KLK1	ECG	107905
105	KLK1	GCG	5276890
106	KLK2	C	1203
106	KLK2	EGCG	65064
106	KLK2	EGC	72277
106	KLK2	ECG	107905
106	KLK2	GCG	5276890
106	KLK2	GC	9882981
107	LDHA	GA	370
108	LDHB	GA	370
109	LGMN	Caffeine	2519
110	MAOA	Theophylline	2153
110	MAOA	Caffeine	2519
111	MAOB	Theophylline	2153
111	MAOB	Caffeine	2519
112	MAPK14	EGCG	65064
112	MAPK14	ECG	107905
112	MAPK14	GCG	5276890
113	MAPT	EGCG	65064
113	MAPT	ECG	107905
113	MAPT	GCG	5276890
114	MET	EGCG	65064
114	MET	ECG	107905
114	MET	GCG	5276890
115	METAP1	Theophylline	2153
116	MGLL	Theophylline	2153
116	MGLL	Caffeine	2519
116	MGLL	Theobromine	5429
117	MIF	Caffeine	2519
117	MIF	Theobromine	5429
118	MMP12	EGCG	65064
118	MMP12	ECG	107905
118	MMP12	GCG	5276890
119	MMP13	EGCG	65064
119	MMP13	ECG	107905
119	MMP13	GCG	5276890
120	MMP14	EGCG	65064
120	MMP14	ECG	107905
120	MMP14	GCG	5276890
121	MMP2	EGCG	65064
121	MMP2	ECG	107905
121	MMP2	GCG	5276890
122	MMP9	EGCG	65064
122	MMP9	ECG	107905
122	MMP9	GCG	5276890
123	NAAA	Theophylline	2153
123	NAAA	Theobromine	5429
124	NCOA3	Theophylline	2153
124	NCOA3	Caffeine	2519
125	NEU3	GA	370
126	NISCH	Theophylline	2153
127	NOD1	Theobromine	5429
128	NR4A1	GA	370
129	P4HA1	GA	370
130	P4HTM	GA	370
131	PDE1A	Theophylline	2153
132	PDE4A	Theophylline	2153
132	PDE4A	Caffeine	2519
132	PDE4A	Theobromine	5429
133	PDE5A	Theophylline	2153
133	PDE5A	Caffeine	2519
133	PDE5A	Theobromine	5429
134	PDE7A	Theophylline	2153
135	PGD	GA	370
135	PGD	C	1203
135	PGD	EGCG	65064
135	PGD	EGC	72277
135	PGD	ECG	107905
135	PGD	GCG	5276890
135	PGD	GC	9882981
136	PGF	C	1203
136	PGF	EGCG	65064
136	PGF	EGC	72277
136	PGF	ECG	107905
136	PGF	GCG	5276890
136	PGF	GC	9882981
137	POLA1	GA	370
138	POLB	GA	370
139	POLH	GA	370
140	POLI	GA	370
141	PORCN	Caffeine	2519
142	PRKCA	EGCG	65064
142	PRKCA	ECG	107905
142	PRKCA	GCG	5276890
143	PRKCB	EGCG	65064
143	PRKCB	ECG	107905
143	PRKCB	GCG	5276890
144	PRKCD	EGCG	65064
144	PRKCD	ECG	107905
144	PRKCD	GCG	5276890
145	PRKCE	EGCG	65064
145	PRKCE	ECG	107905
145	PRKCE	GCG	5276890
146	PRKCG	EGCG	65064
146	PRKCG	ECG	107905
146	PRKCG	GCG	5276890
147	PRKCH	EGCG	65064
147	PRKCH	ECG	107905
147	PRKCH	GCG	5276890
148	PTGS1	EGCG	65064
148	PTGS1	ECG	107905
148	PTGS1	GCG	5276890
149	PTPRC	Theophylline	2153
150	QDPR	C	1203
150	QDPR	ECG	107905
151	QTRT1	Theobromine	5429
152	RARB	GA	370
153	RARG	GA	370
154	RGS4	Caffeine	2519
154	RGS4	Theobromine	5429
155	SELE	GA	370
156	SELL	GA	370
156	SELL	EGCG	65064
156	SELL	GCG	5276890
157	SELP	GA	370
158	SERPINE1	GA	370
158	SERPINE1	EGCG	65064
158	SERPINE1	ECG	107905
158	SERPINE1	GCG	5276890
159	SLC22A6	GA	370
160	SLC6A2	Theobromine	5429
161	SLC7A11	GA	370
162	SMAD3	GA	370
163	SQLE	GA	370
163	SQLE	EGCG	65064
163	SQLE	ECG	107905
163	SQLE	GCG	5276890
164	SRD5A2	GA	370
165	ST3GAL3	GA	370
165	ST3GAL3	C	1203
165	ST3GAL3	EGCG	65064
165	ST3GAL3	EGC	72277
165	ST3GAL3	ECG	107905
165	ST3GAL3	GCG	5276890
165	ST3GAL3	GC	9882981
166	STAT1	EGCG	65064
166	STAT1	ECG	107905
166	STAT1	GCG	5276890
167	TAS2R31	C	1203
167	TAS2R31	EGCG	65064
167	TAS2R31	EGC	72277
167	TAS2R31	ECG	107905
167	TAS2R31	GCG	5276890
167	TAS2R31	GC	9882981
168	TBXAS1	Caffeine	2519
169	TERT	Theophylline	2153
169	TERT	Theobromine	5429
169	TERT	EGCG	65064
169	TERT	ECG	107905
169	TERT	GCG	5276890
170	TNKS2	Theophylline	2153
170	TNKS2	Caffeine	2519
170	TNKS2	Theobromine	5429
171	TOP1	GA	370
172	TPMT	GA	370
173	TRPA1	Caffeine	2519
174	TTR	GA	370
174	TTR	C	1203
174	TTR	EGCG	65064
174	TTR	ECG	107905
174	TTR	GCG	5276890
175	VEGFA	C	1203
175	VEGFA	EGCG	65064
175	VEGFA	EGC	72277
175	VEGFA	ECG	107905
175	VEGFA	GCG	5276890
175	VEGFA	GC	9882981

## Sheet: S4
Supplementary Table S4 Sample Information for GSE76896
NO.	Sample ID	Pathological Status	Sampled Tissue
1	GSM2040051	Control	Islet
2	GSM2040052	Control	Islet
3	GSM2040054	Control	Islet
4	GSM2040057	Control	Islet
5	GSM2040058	Control	Islet
6	GSM2040059	Control	Islet
7	GSM2040060	Control	Islet
8	GSM2040061	Control	Islet
9	GSM2040063	Control	Islet
10	GSM2040064	Control	Islet
11	GSM2040065	Control	Islet
12	GSM2040067	Control	Islet
13	GSM2040068	Control	Islet
14	GSM2040069	Control	Islet
15	GSM2040070	Control	Islet
16	GSM2040071	Control	Islet
17	GSM2040072	Control	Islet
18	GSM2040073	Control	Islet
19	GSM2040075	Control	Islet
20	GSM2040076	Control	Islet
21	GSM2040077	Control	Islet
22	GSM2040078	Control	Islet
23	GSM2040080	Control	Islet
24	GSM2040081	Control	Islet
25	GSM2040083	Control	Islet
26	GSM2040084	Control	Islet
27	GSM2040085	Control	Islet
28	GSM2040086	Control	Islet
29	GSM2040089	Control	Islet
30	GSM2040090	Control	Islet
31	GSM2040091	Control	Islet
32	GSM2040092	Control	Islet
33	GSM2040093	Control	Islet
34	GSM2040094	Control	Islet
35	GSM2040095	Control	Islet
36	GSM2040096	Control	Islet
37	GSM2040097	Control	Islet
38	GSM2040098	Control	Islet
39	GSM2040099	Control	Islet
40	GSM2040100	Control	Islet
41	GSM2040101	Control	Islet
42	GSM2040102	Control	Islet
43	GSM2040103	Control	Islet
44	GSM2040104	Control	Islet
45	GSM2040105	Control	Islet
46	GSM2040106	Control	Islet
47	GSM2040107	Control	Islet
48	GSM2040108	Control	Islet
49	GSM2040109	Control	Islet
50	GSM2040110	Control	Islet
51	GSM2040111	Control	Islet
52	GSM2040112	Control	Islet
53	GSM2040113	Control	Islet
54	GSM2040114	Control	Islet
55	GSM2040117	Control	Islet
56	GSM2040118	Control	Islet
57	GSM2040119	Control	Islet
58	GSM2040120	Control	Islet
59	GSM2040121	Control	Islet
60	GSM2040122	Control	Islet
61	GSM2040123	Control	Islet
62	GSM2040124	Control	Islet
63	GSM2040125	Control	Islet
64	GSM2040128	Control	Islet
65	GSM2040129	Control	Islet
66	GSM2040130	Control	Islet
67	GSM2040131	Control	Islet
68	GSM2040132	Control	Islet
69	GSM2040133	Control	Islet
70	GSM2040137	Control	Islet
71	GSM2040138	Control	Islet
72	GSM2040139	Control	Islet
73	GSM2040140	Control	Islet
74	GSM2040141	Control	Islet
75	GSM2040142	Control	Islet
76	GSM2040143	Control	Islet
77	GSM2040144	Control	Islet
78	GSM2040145	Control	Islet
79	GSM2040146	Control	Islet
80	GSM2040147	Control	Islet
81	GSM2040148	Control	Islet
82	GSM2040149	Control	Islet
83	GSM2040150	Control	Islet
84	GSM2040151	Control	Islet
85	GSM2040155	Control	Islet
86	GSM2040156	Control	Islet
87	GSM2040157	Control	Islet
88	GSM2040158	Control	Islet
89	GSM2040162	Control	Islet
90	GSM2040163	Control	Islet
91	GSM2040164	Control	Islet
92	GSM2040171	Control	Islet
93	GSM2040173	Control	Islet
94	GSM2040174	Control	Islet
95	GSM2040177	Control	Islet
96	GSM2040183	Control	Islet
97	GSM2040184	Control	Islet
98	GSM2040190	Control	Islet
99	GSM2040192	Control	Islet
100	GSM2040193	Control	Islet
101	GSM2040194	Control	Islet
102	GSM2040202	Control	Islet
103	GSM2040204	Control	Islet
104	GSM2040215	Control	Islet
105	GSM2040219	Control	Islet
106	GSM2040220	Control	Islet
107	GSM2040222	Control	Islet
108	GSM2040227	Control	Islet
109	GSM2040228	Control	Islet
110	GSM2040229	Control	Islet
111	GSM2040233	Control	Islet
112	GSM2040237	Control	Islet
113	GSM2040241	Control	Islet
114	GSM2040242	Control	Islet
115	GSM2040243	Control	Islet
116	GSM2040247	Control	Islet
117	GSM2040049	MD	Islet
118	GSM2040050	MD	Islet
119	GSM2040053	MD	Islet
120	GSM2040055	MD	Islet
121	GSM2040056	MD	Islet
122	GSM2040062	MD	Islet
123	GSM2040066	MD	Islet
124	GSM2040074	MD	Islet
125	GSM2040079	MD	Islet
126	GSM2040082	MD	Islet
127	GSM2040087	MD	Islet
128	GSM2040088	MD	Islet
129	GSM2040115	MD	Islet
130	GSM2040116	MD	Islet
131	GSM2040126	MD	Islet
132	GSM2040127	MD	Islet
133	GSM2040134	MD	Islet
134	GSM2040135	MD	Islet
135	GSM2040136	MD	Islet
136	GSM2040153	MD	Islet
137	GSM2040160	MD	Islet
138	GSM2040166	MD	Islet
139	GSM2040169	MD	Islet
140	GSM2040180	MD	Islet
141	GSM2040181	MD	Islet
142	GSM2040182	MD	Islet
143	GSM2040187	MD	Islet
144	GSM2040191	MD	Islet
145	GSM2040196	MD	Islet
146	GSM2040197	MD	Islet
147	GSM2040198	MD	Islet
148	GSM2040199	MD	Islet
149	GSM2040200	MD	Islet
150	GSM2040205	MD	Islet
151	GSM2040206	MD	Islet
152	GSM2040207	MD	Islet
153	GSM2040208	MD	Islet
154	GSM2040216	MD	Islet
155	GSM2040217	MD	Islet
156	GSM2040218	MD	Islet
157	GSM2040224	MD	Islet
158	GSM2040225	MD	Islet
159	GSM2040226	MD	Islet
160	GSM2040234	MD	Islet
161	GSM2040235	MD	Islet
162	GSM2040236	MD	Islet
163	GSM2040238	MD	Islet
164	GSM2040239	MD	Islet
165	GSM2040244	MD	Islet
166	GSM2040248	MD	Islet
167	GSM2040249	MD	Islet
168	GSM2040251	MD	Islet
169	GSM2040252	MD	Islet
170	GSM2040253	MD	Islet
171	GSM2040254	MD	Islet

## Sheet: S5
Supplementary Table S5 Differentially Expressed Genes Information
NO.	Gene ID	logFC	Average expression	t	P.Value	adj.P.Val	B	Direction
1	ELFN1	1.63064	6.28043	11.2717	2.09547e-22	3.02481e-18	39.806	Up
2	ARG2	-0.520199	10.5476	-8.95781	5.40998e-16	3.90465e-12	25.6691	Down
3	RP1-212P9.2	-1.02552	8.04538	-8.82917	1.19508e-15	5.75034e-12	24.9096	Down
4	FAIM2	1.54326	6.737	8.31432	2.73268e-14	9.86155e-11	21.9109	Up
5	TMEM37	-0.551109	7.73922	-8.2514	3.98574e-14	1.15068e-10	21.5493	Down
6	KCNAB2	0.682677	7.74788	7.66421	1.27286e-12	1.67034e-09	18.2324	Up
7	ENDOD1	-0.595755	8.58757	-7.32506	8.92169e-12	1.07321e-08	16.3692	Down
8	RDH10	-1.05954	10.3412	-7.25716	1.31077e-11	1.45546e-08	16.0012	Down
9	YPEL1	0.595062	9.6808	7.20793	1.73049e-11	1.78426e-08	15.7356	Up
10	PHACTR1	0.54942	9.33567	7.15666	2.30882e-11	2.00607e-08	15.4599	Up
11	HS6ST2	-0.81741	8.94224	-7.15277	2.35986e-11	2.00607e-08	15.439	Down
12	PRKAG2	-0.656342	8.95606	-7.15256	2.36254e-11	2.00607e-08	15.4379	Down
13	CTSV	-0.79539	7.26071	-7.10976	3.00298e-11	2.12802e-08	15.2086	Down
14	SLC26A4	1.94798	7.05032	7.1081	3.03089e-11	2.12802e-08	15.1998	Up
15	OSTF1	-0.540524	8.22411	-7.02665	4.77394e-11	2.87133e-08	14.7656	Down
16	PPP4R1L	0.622802	9.00967	6.94747	7.40557e-11	4.11152e-08	14.346	Up
17	NCKAP5	-0.807396	6.42025	-6.87773	1.08785e-10	5.41485e-08	13.9787	Down
18	SRXN1	-0.744939	10.2372	-6.82627	1.44286e-10	6.31144e-08	13.7089	Down
19	LINC01116	0.925629	7.152	6.75344	2.14781e-10	7.90802e-08	13.3291	Up
20	CYP39A1	1.01258	6.7874	6.7109	2.70666e-10	8.29115e-08	13.1083	Up
21	SLC2A1	-0.897571	7.43839	-6.7105	2.71252e-10	8.29115e-08	13.1062	Down
22	RNF6	-0.512646	8.61247	-6.70402	2.80957e-10	8.29115e-08	13.0727	Down
23	MKNK1	0.642857	9.40321	6.70368	2.81469e-10	8.29115e-08	13.0709	Up
24	KIRREL3	-1.08587	8.03267	-6.62678	4.26612e-10	1.11966e-07	12.674	Down
25	MARK1	-0.505264	8.19265	-6.6051	4.79438e-10	1.21416e-07	12.5626	Down
26	ADAMTS17	0.916671	6.67051	6.57311	5.69349e-10	1.3912e-07	12.3987	Up
27	MLLT6	0.500108	9.48589	6.5186	7.62252e-10	1.71924e-07	12.1203	Up
28	CKS1B	-0.507056	9.74817	-6.48899	8.92681e-10	1.92326e-07	11.9697	Down
29	DKK3	0.775708	10.4353	6.41598	1.31545e-09	2.43443e-07	11.6	Up
30	TIMM10	-0.688813	10.4311	-6.39093	1.50171e-09	2.69926e-07	11.4738	Down
31	MBNL2	0.622209	9.09913	6.37657	1.61993e-09	2.81732e-07	11.4015	Up
32	PHYKPL	0.510181	8.35593	6.35988	1.76888e-09	3.00397e-07	11.3177	Up
33	DQ592442	1.01131	6.75437	6.33472	2.01925e-09	3.21749e-07	11.1915	Up
34	MSANTD2	0.628225	8.65669	6.33229	2.04521e-09	3.21749e-07	11.1794	Up
35	ENO1	-0.69973	10.2373	-6.31959	2.18618e-09	3.35719e-07	11.1159	Down
36	OSGIN2	-0.510599	7.25374	-6.29624	2.47086e-09	3.74004e-07	10.9992	Down
37	TACC2	0.60749	9.53357	6.28366	2.63905e-09	3.84795e-07	10.9365	Up
38	LOC101927734	-0.540689	10.9458	-6.21484	3.77788e-09	5.19369e-07	10.5948	Down
39	IER3	-0.836879	12.9546	-6.20797	3.91519e-09	5.31682e-07	10.5608	Down
40	MYOM1	0.745225	8.56126	6.19539	4.17927e-09	5.5859e-07	10.4986	Up
41	AIFM2	-0.510215	7.972	-6.1827	4.4635e-09	5.85733e-07	10.436	Down
42	CCDC167	-0.666907	8.34885	-6.16222	4.96259e-09	6.33938e-07	10.3351	Down
43	LOC102724814	0.787893	8.50327	6.12676	5.95949e-09	6.88202e-07	10.1608	Up
44	SEC16B	0.883139	8.29005	6.11602	6.29839e-09	7.15243e-07	10.1082	Up
45	IGF2	-0.94068	9.24521	-6.10645	6.61627e-09	7.3466e-07	10.0613	Down
46	TMEM59L	0.526236	6.40659	6.09764	6.9229e-09	7.6148e-07	10.0182	Up
47	SNORA72	0.724406	6.66747	6.0965	6.96331e-09	7.6148e-07	10.0126	Up
48	TPH1	1.04849	8.07758	6.08809	7.27071e-09	7.83229e-07	9.97153	Up
49	ANKRD46	0.58371	6.58898	6.08512	7.38243e-09	7.89373e-07	9.95702	Up
50	HCN4	-0.603368	6.46428	-6.05075	8.80368e-09	8.94938e-07	9.78949	Down
51	NPIPA1	0.660202	8.18165	6.02659	9.96044e-09	9.78088e-07	9.67205	Up
52	KDM4C	0.502185	8.12752	6.00018	1.1395e-08	1.07508e-06	9.54406	Up
53	CSAD	0.661693	7.83702	5.98462	1.23334e-08	1.13397e-06	9.4688	Up
54	MICAL1	0.810329	9.90928	5.98048	1.25954e-08	1.13904e-06	9.44881	Up
55	ABCD4	0.500582	8.71476	5.97857	1.27184e-08	1.13904e-06	9.43957	Up
56	FEN1	-0.513234	8.18061	-5.95563	1.42873e-08	1.18964e-06	9.32896	Down
57	LOC101929777	0.607092	6.69803	5.94687	1.49355e-08	1.22575e-06	9.28677	Up
58	AX746755	0.509407	9.71701	5.94674	1.4945e-08	1.22575e-06	9.28617	Up
59	ID1	-1.6059	8.79581	-5.93415	1.59277e-08	1.29167e-06	9.22562	Down
60	FRAS1	0.60148	8.85235	5.91669	1.73965e-08	1.38048e-06	9.14177	Up
61	LOC101927391	0.808001	7.96707	5.91659	1.74054e-08	1.38048e-06	9.14128	Up
62	RAPGEF3	0.644082	6.7796	5.91464	1.75774e-08	1.3865e-06	9.13193	Up
63	EFCAB11	-0.770472	7.63501	-5.91004	1.79898e-08	1.40369e-06	9.10989	Down
64	TSPAN1	-0.588925	8.02428	-5.89572	1.93361e-08	1.4926e-06	9.0413	Down
65	CCDC136	0.559929	6.81949	5.88258	2.06575e-08	1.54503e-06	8.97847	Up
66	ATP1B3	-0.54259	10.257	-5.87111	2.18828e-08	1.59759e-06	8.92371	Down
67	PSMC3	-0.51129	9.18985	-5.87083	2.19137e-08	1.59759e-06	8.92237	Down
68	GOLGA6L4	0.523181	9.98995	5.85956	2.3189e-08	1.65709e-06	8.86862	Up
69	LSM2	-0.545633	9.12165	-5.84859	2.44999e-08	1.72515e-06	8.81637	Down
70	INTS3	0.503143	8.2189	5.84212	2.53063e-08	1.75905e-06	8.7856	Up
71	LMO1	-0.571968	7.61584	-5.84082	2.54713e-08	1.75923e-06	8.77942	Down
72	COL27A1	0.668664	9.66687	5.83832	2.57926e-08	1.77294e-06	8.76751	Up
73	TUBB2B	-0.621475	9.0327	-5.83211	2.66063e-08	1.79469e-06	8.738	Down
74	STK36	0.630201	9.78608	5.82694	2.73025e-08	1.819e-06	8.71346	Up
75	LOC101926967	0.571428	8.29568	5.81775	2.85859e-08	1.88419e-06	8.66983	Up
76	ANKRD20A1	0.710844	9.32051	5.81038	2.96574e-08	1.92526e-06	8.63487	Up
77	TARBP1	0.663644	10.0327	5.8098	2.97425e-08	1.92526e-06	8.63215	Up
78	MIR6845	0.747829	9.68186	5.80648	3.02391e-08	1.94867e-06	8.61642	Up
79	KCNH8	0.705557	7.1298	5.78661	3.33871e-08	2.09639e-06	8.52236	Up
80	SPATA18	0.558397	9.05871	5.78283	3.40208e-08	2.09868e-06	8.5045	Up
81	NAPG	-0.513941	9.44632	-5.77874	3.47203e-08	2.12367e-06	8.48518	Down
82	RNASEH1	-0.563654	8.90603	-5.77475	3.54148e-08	2.13897e-06	8.46637	Down
83	LINC00475	0.835447	8.27066	5.75882	3.83319e-08	2.3055e-06	8.39121	Up
84	CMPK2	-0.688837	9.76034	-5.74231	4.16007e-08	2.44451e-06	8.31351	Down
85	PTGR1	-0.824209	10.3266	-5.71856	4.67869e-08	2.68003e-06	8.20198	Down
86	ZNF189	0.681435	10.6597	5.71196	4.83363e-08	2.70871e-06	8.17105	Up
87	GRIN2D	-0.87984	5.83285	-5.71137	4.84769e-08	2.70871e-06	8.1683	Down
88	ANKRD20A12P	0.993651	6.42105	5.71086	4.86011e-08	2.70871e-06	8.16587	Up
89	SCN7A	1.43299	7.53499	5.68014	5.65424e-08	3.03416e-06	8.02223	Up
90	TFRC	-0.535932	8.77136	-5.67683	5.74702e-08	3.07253e-06	8.00679	Down
91	LOC100506076	0.938714	9.23018	5.6705	5.92866e-08	3.14633e-06	7.97726	Up
92	THBS3	0.595094	7.59465	5.65837	6.2926e-08	3.27919e-06	7.92073	Up
93	PPM1N	0.56249	6.55412	5.64157	6.83315e-08	3.4791e-06	7.84255	Up
94	RAD52	0.621505	10.0228	5.63175	7.16941e-08	3.52295e-06	7.79698	Up
95	STON1	0.723247	6.29411	5.63159	7.17525e-08	3.52295e-06	7.79621	Up
96	LRRK2	0.726332	8.70992	5.62583	7.38001e-08	3.58346e-06	7.76952	Up
97	NME1	-0.533687	10.8073	-5.62539	7.39597e-08	3.58346e-06	7.76747	Down
98	TTC14	0.531309	9.01007	5.62466	7.42262e-08	3.58346e-06	7.76406	Up
99	RGL3	0.582532	7.89186	5.60041	8.35529e-08	3.91532e-06	7.6518	Up
100	SMAD9	-0.506052	9.75829	-5.59912	8.40838e-08	3.91532e-06	7.64579	Down
101	G6PD	-0.552622	6.91725	-5.56456	9.94771e-08	4.43195e-06	7.48639	Down
102	APOD	1.11266	9.52092	5.56295	1.00261e-07	4.45314e-06	7.47894	Up
103	RGS1	1.02591	7.76465	5.55973	1.01838e-07	4.48181e-06	7.46415	Up
104	MTMR9LP	0.597238	8.38129	5.54851	1.07536e-07	4.71819e-06	7.41254	Up
105	RP4-740C4.7	0.567578	7.97591	5.54634	1.08673e-07	4.72498e-06	7.40257	Up
106	IGK	1.87321	7.03875	5.54323	1.10319e-07	4.78214e-06	7.38832	Up
107	NPIPA5	0.65167	6.86302	5.52822	1.18633e-07	5.06649e-06	7.31945	Up
108	LACTB2	-0.529944	8.9903	-5.523	1.21665e-07	5.15025e-06	7.29553	Down
109	WDR27	0.651725	7.69081	5.5179	1.24698e-07	5.21744e-06	7.2722	Up
110	CH25H	0.96462	6.40189	5.5132	1.27562e-07	5.32186e-06	7.25068	Up
111	TUBB4B	-0.548947	11.48	-5.51022	1.2941e-07	5.33725e-06	7.23704	Down
112	RSAD2	-1.14287	8.44984	-5.49985	1.36042e-07	5.54575e-06	7.18969	Down
113	MIRLET7D	0.674355	9.68637	5.49933	1.36387e-07	5.54575e-06	7.18729	Up
114	MIR631	0.708012	8.03409	5.49456	1.3956e-07	5.60898e-06	7.1655	Up
115	PRF1	0.778204	6.70778	5.49266	1.40837e-07	5.63153e-06	7.15687	Up
116	GLB1L3	1.31444	6.24841	5.48862	1.43607e-07	5.72641e-06	7.13842	Up
117	ABRACL	-0.531047	11.4472	-5.48593	1.45481e-07	5.78517e-06	7.12613	Down
118	ANKRD18A	0.893098	7.51583	5.48225	1.48073e-07	5.85968e-06	7.1094	Up
119	C7orf63	0.574479	7.482	5.47544	1.53003e-07	6.01798e-06	7.07837	Up
120	TP53INP2	-0.50939	11.5145	-5.47424	1.53888e-07	6.03284e-06	7.07291	Down
121	CENPN	-0.547181	7.11156	-5.4738	1.54217e-07	6.03284e-06	7.07089	Down
122	TTC21A	0.721735	8.44007	5.47032	1.56814e-07	6.10136e-06	7.05507	Up
123	UBE2T	-0.57474	7.02244	-5.46554	1.60456e-07	6.19733e-06	7.03331	Down
124	PLGLB1	0.720904	8.28121	5.46421	1.6148e-07	6.2048e-06	7.02729	Up
125	PPP1R1A	-0.708042	11.3621	-5.46403	1.61621e-07	6.2048e-06	7.02646	Down
126	CCDC18	-0.509728	7.84948	-5.45713	1.6706e-07	6.30555e-06	6.99511	Down
127	CSF1R	0.837519	6.79942	5.45359	1.69924e-07	6.33813e-06	6.97901	Up
128	SSSCA1	-0.534538	8.18749	-5.44379	1.78086e-07	6.51016e-06	6.93458	Down
129	CHKB-CPT1B	0.686012	9.18724	5.44322	1.78576e-07	6.51016e-06	6.93198	Up
130	EXPH5	-1.23539	8.36938	-5.42656	1.93387e-07	6.87571e-06	6.85652	Down
131	ATG16L2	0.590381	7.23835	5.42349	1.96245e-07	6.92616e-06	6.84263	Up
132	EED	0.606277	8.24698	5.41631	2.03085e-07	7.13268e-06	6.81019	Up
133	LOC692247	0.689284	6.84098	5.41239	2.06921e-07	7.17169e-06	6.79247	Up
134	STAB1	0.575453	7.28868	5.40601	2.13315e-07	7.33143e-06	6.76366	Up
135	KIZ	0.662076	9.61417	5.40441	2.1495e-07	7.34785e-06	6.75643	Up
136	FFAR4	-0.650657	7.3863	-5.40404	2.1532e-07	7.34785e-06	6.7548	Down
137	RP11-469M7.1	-0.710963	10.268	-5.39263	2.27352e-07	7.66783e-06	6.70333	Down
138	BC069776	-0.698488	8.55092	-5.39189	2.28147e-07	7.67669e-06	6.70003	Down
139	TMEM91	0.548669	9.24232	5.39126	2.28833e-07	7.68187e-06	6.69718	Up
140	GRM1	-0.9918	6.65363	-5.3744	2.47927e-07	8.18954e-06	6.62133	Down
141	FLJ38379	1.07989	7.69518	5.36754	2.56136e-07	8.30858e-06	6.5905	Up
142	PCDH10	1.16304	6.58557	5.36294	2.61775e-07	8.40062e-06	6.56989	Up
143	YIF1B	-0.543547	7.55137	-5.36256	2.62247e-07	8.40062e-06	6.56818	Down
144	TMEM198B	0.58255	9.24886	5.3625	2.62333e-07	8.40062e-06	6.56787	Up
145	GREM1	-1.24398	9.39982	-5.36057	2.64743e-07	8.45478e-06	6.55922	Down
146	TUBB3	-0.61056	11.2426	-5.34122	2.90138e-07	9.1245e-06	6.47255	Down
147	MFI2-AS1	0.765293	7.74679	5.33789	2.94744e-07	9.17834e-06	6.45764	Up
148	MOXD1	1.11535	6.78702	5.33453	2.99457e-07	9.26399e-06	6.44263	Up
149	C10orf10	0.717047	10.1116	5.33155	3.03711e-07	9.32779e-06	6.42929	Up
150	TDRD6	0.816055	7.40534	5.32358	3.15352e-07	9.56323e-06	6.39371	Up
151	CYP21A1P	0.974901	6.57494	5.31653	3.26006e-07	9.78061e-06	6.36228	Up
152	FAM166A	-0.734369	7.35937	-5.31552	3.27567e-07	9.78972e-06	6.35776	Down
153	PPM1M	0.518336	7.14025	5.31394	3.30018e-07	9.84257e-06	6.35071	Up
154	MAP3K4	0.545995	9.49878	5.31217	3.32773e-07	9.88389e-06	6.34285	Up
155	KLHL31	0.856645	6.86876	5.30776	3.39763e-07	1.00708e-05	6.32318	Up
156	LINC01004	0.928068	8.85856	5.30657	3.41682e-07	1.01069e-05	6.31785	Up
157	NDC1	-0.629042	8.97949	-5.30418	3.45544e-07	1.01331e-05	6.30722	Down
158	IFT80	0.544236	9.74155	5.28903	3.71065e-07	1.06913e-05	6.23983	Up
159	TNXA	0.876218	6.95915	5.28436	3.79286e-07	1.08847e-05	6.21911	Up
160	CKB	0.659977	9.54882	5.28268	3.82287e-07	1.09251e-05	6.21166	Up
161	C15orf59	-0.529678	7.07885	-5.2823	3.82966e-07	1.09251e-05	6.20998	Down
162	FAM179A	1.09669	8.21847	5.28031	3.86573e-07	1.0963e-05	6.20112	Up
163	CFD	0.717842	7.13628	5.26994	4.05829e-07	1.13056e-05	6.15515	Up
164	KSR1	0.549885	9.26545	5.26908	4.07476e-07	1.13114e-05	6.15132	Up
165	ESM1	-1.02802	7.94849	-5.2574	4.30376e-07	1.18333e-05	6.09963	Down
166	COL28A1	0.990693	6.60531	5.25207	4.41259e-07	1.19729e-05	6.07602	Up
167	KIZ	0.901846	6.74637	5.25144	4.42556e-07	1.19855e-05	6.07325	Up
168	MAATS1	0.540363	8.09552	5.25058	4.44334e-07	1.19887e-05	6.06946	Up
169	BLVRB	-0.613424	9.47804	-5.24942	4.46744e-07	1.20312e-05	6.06434	Down
170	RMST	1.15246	7.78317	5.23826	4.70662e-07	1.23983e-05	6.01505	Up
171	TUBB	-0.651151	11.8984	-5.23786	4.7154e-07	1.23983e-05	6.01328	Down
172	SV2B	0.621352	8.65413	5.23703	4.73373e-07	1.24109e-05	6.00962	Up
173	TAGLN2	-0.639396	10.2291	-5.23686	4.73739e-07	1.24109e-05	6.00889	Down
174	PCDH9	0.56185	6.54741	5.23529	4.77226e-07	1.24796e-05	6.00195	Up
175	IGKC	1.16095	6.91849	5.23441	4.79202e-07	1.25087e-05	5.99805	Up
176	BZW1	-0.596979	10.7643	-5.22046	5.11404e-07	1.31824e-05	5.93658	Down
177	LMO3	0.878216	8.85468	5.2095	5.38168e-07	1.37252e-05	5.88838	Up
178	LUC7L	0.512491	10.7738	5.20291	5.54909e-07	1.40528e-05	5.85944	Up
179	MAMDC4	0.770341	7.30499	5.20114	5.59506e-07	1.41264e-05	5.85164	Up
180	CENPW	-0.579816	7.89887	-5.19675	5.71019e-07	1.43102e-05	5.8324	Down
181	RP11-124L9.5	0.755541	7.0974	5.19356	5.7955e-07	1.43975e-05	5.81839	Up
182	CCT6P1	0.520454	9.99307	5.19208	5.83534e-07	1.43988e-05	5.81192	Up
183	RP11-319G9.3	0.712647	6.15524	5.19097	5.86545e-07	1.44484e-05	5.80705	Up
184	RASGEF1A	1.10005	8.9361	5.18848	5.93364e-07	1.45915e-05	5.79613	Up
185	NTN5	0.502921	6.42236	5.18799	5.94727e-07	1.46001e-05	5.79397	Up
186	DFFB	0.503725	8.75241	5.18423	6.05171e-07	1.48313e-05	5.77752	Up
187	ZNF692	0.60312	9.31605	5.17589	6.29015e-07	1.53117e-05	5.74102	Up
188	COX17	0.906492	6.82569	5.17137	6.42327e-07	1.54902e-05	5.72124	Up
189	C1orf168	0.929614	7.90546	5.1698	6.47007e-07	1.55225e-05	5.71438	Up
190	LOC729680	0.511404	7.89657	5.16956	6.47745e-07	1.55225e-05	5.7133	Up
191	RBP7	0.596932	8.33245	5.15828	6.82404e-07	1.60972e-05	5.66407	Up
192	SYT1	1.00268	6.5432	5.15444	6.94618e-07	1.63303e-05	5.64732	Up
193	FBLN1	1.06893	9.66232	5.15087	7.06189e-07	1.65216e-05	5.63172	Up
194	RAD51-AS1	0.770227	8.15693	5.15003	7.08906e-07	1.65316e-05	5.62809	Up
195	RBBP8	-0.516645	10.1694	-5.14469	7.26594e-07	1.68006e-05	5.60482	Down
196	CD52	0.791188	6.4399	5.14423	7.28145e-07	1.68006e-05	5.60281	Up
197	GATA6-AS1	0.711715	9.06127	5.14241	7.34282e-07	1.68511e-05	5.59488	Up
198	IFT172	0.509713	8.83121	5.13805	7.49206e-07	1.7085e-05	5.57589	Up
199	AMICA1	0.666901	6.46857	5.13614	7.55818e-07	1.71763e-05	5.56759	Up
200	CALY	0.790906	7.00628	5.13586	7.56781e-07	1.71763e-05	5.56639	Up
201	PPP1R16B	0.502964	6.11563	5.1136	8.38394e-07	1.85461e-05	5.4697	Up
202	TXNIP	0.861537	10.7411	5.10984	8.53009e-07	1.87415e-05	5.45339	Up
203	LOC101928524	0.688357	8.33379	5.09765	9.02103e-07	1.95523e-05	5.40058	Up
204	ARHGEF4	0.752359	8.52013	5.09331	9.20193e-07	1.9737e-05	5.38184	Up
205	CTSF	0.742838	8.12976	5.0895	9.36408e-07	1.99073e-05	5.36536	Up
206	NPAS3	0.673452	7.48545	5.08683	9.47944e-07	2.00345e-05	5.3538	Up
207	ANKZF1	0.579952	10.045	5.08528	9.54678e-07	2.01179e-05	5.34712	Up
208	ACCS	0.760252	8.70204	5.08025	9.76915e-07	2.04374e-05	5.32539	Up
209	MARS2	-0.516459	6.54156	-5.07097	1.01925e-06	2.11696e-05	5.28537	Down
210	PDE7B	0.594766	7.06999	5.07039	1.02193e-06	2.11948e-05	5.28289	Up
211	CLDN7	-0.66408	10.1233	-5.06768	1.03468e-06	2.14285e-05	5.27119	Down
212	PABPC1L	0.764477	8.22777	5.0565	1.08883e-06	2.23257e-05	5.22307	Up
213	GSAP	0.514097	9.78932	5.05314	1.10563e-06	2.25102e-05	5.20863	Up
214	SLC18A2	0.768125	8.99246	5.05271	1.10778e-06	2.25223e-05	5.20679	Up
215	KMT2A	0.613407	8.60234	5.05234	1.10965e-06	2.25285e-05	5.2052	Up
216	VSIG4	0.940034	6.21574	5.04908	1.12627e-06	2.27507e-05	5.19118	Up
217	PANX1	-0.670184	9.2745	-5.04358	1.15481e-06	2.31523e-05	5.16758	Down
218	ACAT2	-0.81592	10.1112	-5.03892	1.17958e-06	2.35508e-05	5.14756	Down
219	LOC100288974	0.521459	6.51582	5.03323	1.21048e-06	2.40348e-05	5.12317	Up
220	ADCY10P1	0.635195	7.12533	5.02986	1.22917e-06	2.43389e-05	5.10872	Up
221	RNASET2	0.689571	9.63227	5.0292	1.2329e-06	2.43543e-05	5.10587	Up
222	SLC26A10	0.517394	6.49062	5.02882	1.23501e-06	2.43543e-05	5.10426	Up
223	C4orf19	-0.675786	8.52827	-5.02647	1.24826e-06	2.45672e-05	5.09419	Down
224	MTFP1	-0.69997	8.39275	-5.02551	1.25368e-06	2.45882e-05	5.0901	Down
225	SLC6A16	0.765983	6.7308	5.01824	1.29574e-06	2.52757e-05	5.05899	Up
226	PCDH12	0.667381	7.62073	5.01253	1.32977e-06	2.56376e-05	5.03455	Up
227	HERC2P2	0.703417	10.4872	5.01025	1.34359e-06	2.57634e-05	5.0248	Up
228	MC1R	0.578073	7.04084	5.01019	1.34395e-06	2.57634e-05	5.02455	Up
229	A2M	0.88305	10.4362	5.00777	1.35874e-06	2.60125e-05	5.01423	Up
230	TUBB2A	-0.638089	11.2323	-5.0054	1.37338e-06	2.61946e-05	5.00413	Down
231	AC083843.1	0.747759	7.86384	5.00073	1.40276e-06	2.65732e-05	4.98417	Up
232	MS4A6A	1.15531	7.09152	4.99918	1.41263e-06	2.66554e-05	4.97756	Up
233	SPRY1	0.563799	9.67583	4.99685	1.42762e-06	2.68329e-05	4.96761	Up
234	AGMAT	-0.599668	6.55901	-4.99598	1.43322e-06	2.68682e-05	4.96392	Down
235	CAPN3	0.616761	7.84774	4.98503	1.50595e-06	2.80134e-05	4.91726	Up
236	SMAD7	-0.618932	9.0029	-4.98075	1.53534e-06	2.84502e-05	4.89904	Down
237	TRIB3	-0.533524	7.81463	-4.97605	1.5682e-06	2.88554e-05	4.87909	Down
238	ID3	-1.05899	9.11108	-4.9722	1.59571e-06	2.91571e-05	4.8627	Down
239	LAMB3	-1.73953	8.71882	-4.96921	1.61735e-06	2.94407e-05	4.85001	Down
240	CERCAM	0.541392	7.66556	4.96179	1.67232e-06	3.03167e-05	4.81851	Up
241	LOC440434	0.512377	10.7657	4.95654	1.71229e-06	3.07425e-05	4.79625	Up
242	RP5-1092A3.4	1.19997	8.1206	4.94885	1.77254e-06	3.14332e-05	4.76368	Up
243	KCNAB1	0.525446	8.75236	4.94559	1.79863e-06	3.18357e-05	4.74991	Up
244	AHSA2	0.570373	9.80031	4.94248	1.82398e-06	3.21372e-05	4.73673	Up
245	LOC283713	0.626564	7.98636	4.94228	1.8256e-06	3.21372e-05	4.73589	Up
246	NISCH	0.768274	9.18313	4.94072	1.83844e-06	3.22062e-05	4.72929	Up
247	P2RX7	0.758827	6.7729	4.93903	1.85239e-06	3.23242e-05	4.72217	Up
248	APOLD1	0.866788	8.80347	4.93855	1.85638e-06	3.23242e-05	4.72014	Up
249	MS4A7	0.740062	6.41127	4.93189	1.91273e-06	3.30267e-05	4.69197	Up
250	ARHGAP9	0.508547	6.35138	4.92672	1.95754e-06	3.3567e-05	4.67016	Up
251	IRF8	0.750605	8.16976	4.9242	1.97979e-06	3.39006e-05	4.65952	Up
252	MAGED4	0.665471	9.20057	4.91068	2.10317e-06	3.5425e-05	4.60258	Up
253	STAT4	0.718514	9.34707	4.90739	2.13433e-06	3.57413e-05	4.58874	Up
254	AX747132	0.689248	9.40248	4.90151	2.19113e-06	3.6397e-05	4.564	Up
255	PNISR	0.523415	10.3804	4.89922	2.21361e-06	3.6686e-05	4.55439	Up
256	PRRT2	0.512828	6.78215	4.88936	2.31311e-06	3.78569e-05	4.513	Up
257	A2M-AS1	0.836069	6.75536	4.88778	2.32956e-06	3.80397e-05	4.50633	Up
258	TSNAXIP1	0.623887	7.03137	4.88536	2.35474e-06	3.83209e-05	4.49621	Up
259	NQO1	-0.768433	8.26481	-4.88503	2.35826e-06	3.83216e-05	4.4948	Down
260	TTN-AS1	0.604094	8.45436	4.88335	2.37593e-06	3.8406e-05	4.48778	Up
261	GNRH1	0.566526	7.00358	4.88289	2.38076e-06	3.84065e-05	4.48586	Up
262	EME2	0.572249	9.53331	4.88085	2.40253e-06	3.85771e-05	4.4773	Up
263	TNFRSF12A	-1.10394	8.32895	-4.88049	2.40642e-06	3.85963e-05	4.47577	Down
264	MIRLET7DHG	0.552528	10.26	4.87034	2.51755e-06	3.98473e-05	4.43328	Up
265	TAPT1-AS1	0.95638	7.40578	4.86398	2.58968e-06	4.05886e-05	4.40669	Up
266	LINC-PINT	0.536153	9.19787	4.86055	2.6294e-06	4.1098e-05	4.39237	Up
267	RGS16	1.07516	9.62682	4.86043	2.63073e-06	4.1098e-05	4.3919	Up
268	DLG3-AS1	-0.713831	6.70582	-4.85888	2.64895e-06	4.12933e-05	4.3854	Down
269	LOC100506124	0.73195	7.72685	4.8585	2.6534e-06	4.1318e-05	4.38382	Up
270	SFN	-1.0801	8.73741	-4.85185	2.73289e-06	4.22822e-05	4.35604	Down
271	MFAP4	1.14305	6.97641	4.84398	2.8298e-06	4.35481e-05	4.32326	Up
272	CCDC180	0.556019	7.28998	4.84054	2.87318e-06	4.41063e-05	4.30895	Up
273	LINC01355	0.872051	7.76899	4.83844	2.90008e-06	4.44402e-05	4.30018	Up
274	BDKRB2	-0.753994	8.51665	-4.83558	2.93699e-06	4.49581e-05	4.28828	Down
275	MPZ	0.58799	7.26158	4.83162	2.98887e-06	4.56071e-05	4.27181	Up
276	OTOGL	1.19246	7.15264	4.82907	3.02272e-06	4.59033e-05	4.26122	Up
277	MCM3AP-AS1	0.51147	7.22553	4.82367	3.09571e-06	4.66014e-05	4.23877	Up
278	BTBD19	0.520287	7.49113	4.82059	3.138e-06	4.69953e-05	4.22601	Up
279	TXNRD1	-0.571326	12.0437	-4.82056	3.13845e-06	4.69953e-05	4.22588	Down
280	STKLD1	0.624339	6.60125	4.81961	3.15167e-06	4.70468e-05	4.22192	Up
281	ASPN	1.39587	8.31346	4.81304	3.2444e-06	4.80337e-05	4.19465	Up
282	CACNA2D3	0.79586	6.85818	4.81048	3.28114e-06	4.82806e-05	4.18406	Up
283	ZNF337	0.615998	8.61613	4.80171	3.41032e-06	4.96751e-05	4.14775	Up
284	DSTNP1	0.583003	8.92149	4.79918	3.44854e-06	5.00298e-05	4.13727	Up
285	PXDN	-1.00838	8.69908	-4.79661	3.48768e-06	5.03447e-05	4.12666	Down
286	LOC221272	0.530903	7.22156	4.79545	3.50564e-06	5.05029e-05	4.12183	Up
287	BC065766	0.754886	7.37153	4.79447	3.52069e-06	5.06692e-05	4.1178	Up
288	AGAP10	0.545568	9.10979	4.78654	3.64565e-06	5.21039e-05	4.08501	Up
289	PLCG1-AS1	0.526971	7.86571	4.78152	3.72681e-06	5.28453e-05	4.06431	Up
290	EFHC1	0.564727	9.04073	4.78099	3.73542e-06	5.29154e-05	4.06214	Up
291	MSS51	0.62406	7.83231	4.77746	3.79384e-06	5.34805e-05	4.04755	Up
292	L3MBTL1	0.58458	6.72113	4.76169	4.06514e-06	5.64234e-05	3.98263	Up
293	LOC100132352	0.584768	8.63131	4.76024	4.09097e-06	5.66729e-05	3.97668	Up
294	AJ420595	0.535006	8.2052	4.75698	4.14972e-06	5.71382e-05	3.96328	Up
295	LOC101928189	0.60029	9.43444	4.75426	4.1995e-06	5.77331e-05	3.95208	Up
296	TXN	-0.50753	12.0613	-4.75368	4.21006e-06	5.78233e-05	3.94972	Down
297	PON1	1.36799	7.32648	4.7529	4.22442e-06	5.79251e-05	3.94652	Up
298	AK023627	0.694794	8.59714	4.75284	4.2255e-06	5.79251e-05	3.94628	Up
299	ADAMTS12	-1.12961	7.90272	-4.75081	4.26321e-06	5.83312e-05	3.93793	Down
300	SLC6A6	-0.513783	8.79453	-4.75011	4.27632e-06	5.84552e-05	3.93504	Down
301	NAGS	0.645629	7.35554	4.74888	4.29938e-06	5.86446e-05	3.92999	Up
302	DNAH7	0.510938	6.67346	4.7433	4.4054e-06	5.97336e-05	3.9071	Up
303	PTPRH	-0.777988	8.14192	-4.73856	4.49731e-06	6.0615e-05	3.8877	Down
304	RP11-846E15.4	0.798315	8.62112	4.7382	4.5044e-06	6.06539e-05	3.88622	Up
305	NPTN-IT1	0.593362	9.51252	4.73635	4.54096e-06	6.08623e-05	3.87863	Up
306	ITGB2	0.68762	6.56021	4.7355	4.55779e-06	6.10312e-05	3.87515	Up
307	CIB1	-0.531176	10.2636	-4.73393	4.58904e-06	6.13359e-05	3.86873	Down
308	SLC24A3	0.522422	7.82015	4.72875	4.69388e-06	6.22186e-05	3.84751	Up
309	ABCC5	0.637389	10.5877	4.72614	4.74756e-06	6.26427e-05	3.83683	Up
310	LINC00511	-0.656199	10.7722	-4.72559	4.75894e-06	6.27355e-05	3.83458	Down
311	PPOX	0.507026	8.92849	4.72057	4.86385e-06	6.3769e-05	3.8141	Up
312	AGAP11	0.525232	9.26463	4.71719	4.93605e-06	6.43282e-05	3.80026	Up
313	NFKB2	-0.535551	7.63907	-4.7169	4.94216e-06	6.43282e-05	3.7991	Down
314	GABBR1	0.554568	8.63763	4.7165	4.95068e-06	6.43812e-05	3.79748	Up
315	CLDN23	-1.05805	9.12556	-4.71341	5.01771e-06	6.51334e-05	3.78485	Down
316	SMAD3	-1.01364	9.67827	-4.71199	5.0488e-06	6.53627e-05	3.77905	Down
317	PLAC8	0.645287	9.0041	4.71118	5.0666e-06	6.55344e-05	3.77575	Up
318	LOC389765	0.736142	8.45539	4.70535	5.19653e-06	6.67929e-05	3.75197	Up
319	C7	0.924399	10.8043	4.70315	5.24621e-06	6.71356e-05	3.74303	Up
320	MALL	-1.31873	9.78885	-4.70134	5.28764e-06	6.74864e-05	3.73565	Down
321	ANK1	0.826998	6.19641	4.70093	5.29713e-06	6.75478e-05	3.73396	Up
322	PABPN1	0.507954	9.17793	4.69663	5.39673e-06	6.8395e-05	3.71647	Up
323	KRT7	-1.66961	8.89374	-4.6947	5.4421e-06	6.87887e-05	3.70861	Down
324	STEAP3	-0.701009	8.31454	-4.6923	5.49898e-06	6.92651e-05	3.69885	Down
325	COL4A3	0.667228	5.93583	4.69144	5.51949e-06	6.94628e-05	3.69535	Up
326	AK096592	0.681876	7.43762	4.68598	5.65145e-06	7.08148e-05	3.67317	Up
327	RP3-368A4.6	0.662843	8.62224	4.68544	5.66464e-06	7.09186e-05	3.67098	Up
328	RP5-1074L1.4	0.86277	9.0355	4.68468	5.68325e-06	7.10899e-05	3.6679	Up
329	TCTN1	0.586947	9.08766	4.68114	5.77098e-06	7.19379e-05	3.65352	Up
330	TUB	0.747321	8.61491	4.67173	6.01044e-06	7.41675e-05	3.61536	Up
331	KLHDC1	0.812753	8.42085	4.67148	6.01714e-06	7.41675e-05	3.61432	Up
332	GSTM2	0.757634	9.93214	4.66808	6.10608e-06	7.47593e-05	3.60055	Up
333	NXF1	0.504455	10.6775	4.66673	6.14172e-06	7.50565e-05	3.59508	Up
334	C1orf228	0.587888	6.66378	4.66558	6.17235e-06	7.52516e-05	3.59041	Up
335	ECHDC2	0.542523	9.75325	4.6628	6.24661e-06	7.59645e-05	3.57919	Up
336	CSGALNACT1	0.535514	10.1796	4.66187	6.27178e-06	7.60783e-05	3.57542	Up
337	AP1S3	-0.726538	7.21466	-4.66122	6.28945e-06	7.62285e-05	3.57278	Down
338	ENGASE	0.505917	9.01869	4.66029	6.31458e-06	7.64048e-05	3.56904	Up
339	ABHD3	-0.682667	10.0082	-4.65217	6.53947e-06	7.8336e-05	3.5362	Down
340	ARRDC4	0.688645	10.8553	4.65083	6.57733e-06	7.84659e-05	3.53078	Up
341	LHX4-AS1	0.757024	7.86138	4.64844	6.64532e-06	7.91372e-05	3.52113	Up
342	SLC25A27	0.713927	7.73096	4.64827	6.65005e-06	7.91372e-05	3.52046	Up
343	CHAC2	-0.522905	7.40082	-4.64711	6.68351e-06	7.94045e-05	3.51575	Down
344	PCED1A	0.611497	9.18034	4.64564	6.72598e-06	7.98249e-05	3.50981	Up
345	CKS2	-0.766776	8.57804	-4.63827	6.9423e-06	8.19396e-05	3.48011	Down
346	CLHC1	0.630269	7.95004	4.6362	7.00451e-06	8.26063e-05	3.47174	Up
347	LAMA2	0.696949	7.00241	4.6353	7.03144e-06	8.27211e-05	3.46814	Up
348	SMOX	-0.928119	7.90229	-4.62959	7.20592e-06	8.42103e-05	3.44515	Down
349	RGS11	1.14762	7.69323	4.62934	7.21382e-06	8.42103e-05	3.44413	Up
350	GSTM1	0.626048	9.90164	4.62749	7.27124e-06	8.46454e-05	3.43669	Up
351	ERICH3	0.977888	6.22821	4.62004	7.50723e-06	8.66242e-05	3.40673	Up
352	TTC18	0.97251	8.86382	4.61819	7.56686e-06	8.7159e-05	3.39931	Up
353	IGFN1	0.555691	6.34797	4.61471	7.68055e-06	8.8131e-05	3.38533	Up
354	S100B	0.927056	7.40909	4.61409	7.7009e-06	8.81543e-05	3.38284	Up
355	UNC5C	0.739046	7.51786	4.61039	7.82397e-06	8.92799e-05	3.36798	Up
356	ANXA10	-1.03947	8.24571	-4.60967	7.84806e-06	8.94134e-05	3.36509	Down
357	PLEK2	-1.34471	8.04711	-4.60389	8.04448e-06	9.12192e-05	3.34192	Down
358	ZNF862	0.568715	8.96055	4.60312	8.07102e-06	9.14484e-05	3.33883	Up
359	HMGA1	-0.720123	10.5636	-4.60226	8.10053e-06	9.14954e-05	3.33541	Down
360	LOC730102	0.734284	7.68045	4.60072	8.15421e-06	9.19578e-05	3.32921	Up
361	TUBB2A	-0.510442	6.84779	-4.5991	8.21054e-06	9.25208e-05	3.32276	Down
362	LDB2	0.628744	9.48886	4.59856	8.22951e-06	9.26622e-05	3.32059	Up
363	ADCY4	0.614576	7.0192	4.5951	8.35211e-06	9.36775e-05	3.30673	Up
364	TENM2	0.540066	7.9134	4.59249	8.44583e-06	9.43103e-05	3.29627	Up
365	KCNQ2	0.983994	7.59413	4.59245	8.44705e-06	9.43103e-05	3.29613	Up
366	LINC00969	0.515269	10.8691	4.59001	8.53546e-06	9.49956e-05	3.28637	Up
367	LOC645513	0.65752	7.55718	4.58778	8.61692e-06	9.57546e-05	3.27747	Up
368	ARHGAP33	0.78953	8.82123	4.5856	8.69768e-06	9.64293e-05	3.26873	Up
369	EMILIN3	0.689272	7.50618	4.58495	8.72176e-06	9.66022e-05	3.26613	Up
370	FBXO15	0.8384	6.77269	4.58481	8.72679e-06	9.66022e-05	3.26559	Up
371	EBP	-0.604004	10.8878	-4.58315	8.78894e-06	9.68461e-05	3.25894	Down
372	NUDT1	-0.539334	6.93857	-4.58279	8.80244e-06	9.69209e-05	3.2575	Down
373	KRT8	-0.807594	11.1108	-4.57786	8.98899e-06	9.81514e-05	3.23785	Down
374	LOC441081	0.522708	9.47695	4.57194	9.21839e-06	0.00010012	3.21423	Up
375	KLHL3	0.830734	10.1594	4.56843	9.3568e-06	0.000101173	3.20026	Up
376	RNASE6	0.834643	6.5744	4.56385	9.54088e-06	0.000102654	3.18201	Up
377	CALCA	0.6838	6.14269	4.56326	9.56493e-06	0.000102654	3.17965	Up
378	RP11-196G18.24	0.573464	7.60248	4.56307	9.57231e-06	0.000102657	3.17892	Up
379	GRAMD1C	0.532849	8.76319	4.56285	9.58158e-06	0.00010268	3.17802	Up
380	ZFR2	0.548877	7.41278	4.55728	9.81077e-06	0.000104867	3.15587	Up
381	GIMAP7	0.747191	6.47969	4.55718	9.81471e-06	0.000104867	3.15549	Up
382	EPHA3	0.928841	7.67663	4.55505	9.90416e-06	0.000105666	3.14699	Up
383	MOB3C	0.549848	7.62837	4.55468	9.9196e-06	0.000105753	3.14553	Up
384	ROR2	0.561339	6.40076	4.55362	9.96444e-06	0.000106074	3.14131	Up
385	C19orf33	-0.888943	7.84563	-4.54916	1.01546e-05	0.000107702	3.12359	Down
386	SNED1	0.562751	7.13771	4.54655	1.02672e-05	0.000108577	3.11327	Up
387	PAN2	0.645788	9.82793	4.54306	1.04203e-05	0.00010982	3.0994	Up
388	CNTNAP3	0.633681	6.59641	4.54118	1.05037e-05	0.000110591	3.09194	Up
389	LOC101926951	-0.628455	7.71128	-4.54031	1.05423e-05	0.000110673	3.0885	Down
390	LOC101929112	0.791177	9.99784	4.53906	1.05981e-05	0.000111019	3.08355	Up
391	TAF1D	0.551039	9.67348	4.53739	1.06733e-05	0.000111299	3.07693	Up
392	COLGALT2	0.608328	9.07105	4.53551	1.07588e-05	0.00011189	3.06946	Up
393	BZRAP1	0.594555	8.48007	4.53397	1.08288e-05	0.000112295	3.06338	Up
394	EIF5A	-0.543265	8.53923	-4.5333	1.08595e-05	0.000112451	3.06073	Down
395	LRP8	-0.592676	7.6176	-4.53154	1.09407e-05	0.000112811	3.05376	Down
396	CXCL8	-2.25651	9.68348	-4.52782	1.11139e-05	0.000114103	3.03905	Down
397	ZGLP1	0.534619	6.62466	4.52415	1.12875e-05	0.000115311	3.02453	Up
398	LOC101929855	0.743449	8.77526	4.52126	1.14261e-05	0.000116446	3.0131	Up
399	WDR52	0.5144	7.7649	4.52116	1.14308e-05	0.000116446	3.01272	Up
400	BMP2	-1.16381	9.33097	-4.5203	1.14727e-05	0.000116708	3.00929	Down
401	AIF1L	0.744659	7.48195	4.51671	1.16476e-05	0.000118154	2.99513	Up
402	TTLL6	1.08783	7.01404	4.51476	1.17437e-05	0.000118961	2.98743	Up
403	MGP	0.794378	10.5135	4.51158	1.19024e-05	0.000120316	2.97486	Up
404	LOC100129518	-1.26005	10.3731	-4.5103	1.19665e-05	0.000120626	2.96983	Down
405	LOC155060	0.620744	7.58703	4.50846	1.20594e-05	0.000121478	2.96259	Up
406	GNAL	0.514594	8.25422	4.50486	1.22437e-05	0.00012265	2.94839	Up
407	COX10-AS1	0.693006	6.94948	4.50252	1.2365e-05	0.000123607	2.93917	Up
408	TUBGCP6	0.559838	6.73042	4.50089	1.24502e-05	0.00012418	2.93274	Up
409	CDK5RAP3	0.541226	11.3111	4.50076	1.24567e-05	0.00012418	2.93225	Up
410	EPOR	0.53445	8.23089	4.49931	1.2533e-05	0.000124254	2.92653	Up
411	YWHAZ	-0.558847	10.5506	-4.49535	1.27436e-05	0.000125867	2.91093	Down
412	EPHX1	0.500308	10.9013	4.49508	1.27581e-05	0.000125867	2.90987	Up
413	RGL2	0.518337	10.5685	4.49108	1.29744e-05	0.000127318	2.89414	Up
414	CXCL12	0.819417	8.14872	4.48906	1.30848e-05	0.000127881	2.8862	Up
415	LRRC48	0.662564	7.40192	4.48598	1.32548e-05	0.000129017	2.87413	Up
416	GPR176	-0.90888	8.57027	-4.4856	1.32763e-05	0.00012914	2.87261	Down
417	VGF	-0.558961	9.31275	-4.47537	1.3858e-05	0.000133643	2.83248	Down
418	LINC00152	-0.739548	10.8148	-4.47534	1.38596e-05	0.000133643	2.83237	Down
419	RHOD	-0.560907	7.78351	-4.47371	1.39544e-05	0.000133841	2.826	Down
420	IL11RA	0.726786	7.83916	4.46762	1.43149e-05	0.000136371	2.80213	Up
421	INSIG2	-0.515554	10.0598	-4.46644	1.43858e-05	0.000136692	2.79751	Down
422	IGLV1-44	0.771561	7.22366	4.46631	1.43936e-05	0.000136692	2.797	Up
423	C1orf162	0.642999	7.79441	4.46133	1.46968e-05	0.000139205	2.7775	Up
424	PRO1804	0.7992	6.34499	4.45878	1.4854e-05	0.000140127	2.76754	Up
425	SPARCL1	1.07936	9.722	4.45779	1.49158e-05	0.000140358	2.76366	Up
426	RP11-486G15.2	0.884003	6.80923	4.45523	1.50756e-05	0.000141493	2.75369	Up
427	KIAA1377	0.775212	8.79122	4.45326	1.52005e-05	0.000142387	2.74598	Up
428	SLC2A2	-0.974672	7.28148	-4.45256	1.52446e-05	0.000142523	2.74327	Down
429	FBLN5	0.82004	6.96031	4.4455	1.57003e-05	0.000145746	2.71572	Up
430	LINC01279	0.907643	6.55148	4.44012	1.60563e-05	0.000148098	2.69475	Up
431	CHML	-0.844109	8.11947	-4.43989	1.60719e-05	0.000148147	2.69384	Down
432	STARD9	0.669908	7.42567	4.43922	1.61167e-05	0.00014838	2.69124	Up
433	MIR6840	0.813308	10.7593	4.43905	1.6128e-05	0.00014838	2.69058	Up
434	PRSS23	-0.64477	9.94555	-4.43887	1.61403e-05	0.000148399	2.68987	Down
435	LINC00665	0.57452	7.74953	4.43564	1.63587e-05	0.000150215	2.6773	Up
436	MST1	0.512958	9.35052	4.43509	1.63966e-05	0.000150371	2.67514	Up
437	ZNF334	0.509042	7.84053	4.43053	1.67103e-05	0.000152474	2.65742	Up
438	BDNF	0.551653	6.32563	4.42835	1.68628e-05	0.000153477	2.64892	Up
439	AL833181	0.543453	6.7089	4.42577	1.70449e-05	0.000154939	2.63888	Up
440	NECAB2	0.752037	8.97672	4.42441	1.71413e-05	0.000155499	2.63361	Up
441	BPIFC	-0.825003	8.30133	-4.42019	1.74441e-05	0.000157674	2.61724	Down
442	TNC	-1.60095	8.19495	-4.41748	1.76419e-05	0.000159163	2.6067	Down
443	NR2F1-AS1	-0.956294	7.96101	-4.41711	1.76686e-05	0.000159305	2.60529	Down
444	PLEKHB1	0.861882	7.26598	4.41636	1.77239e-05	0.000159603	2.60237	Up
445	LYN	-0.755068	9.05171	-4.41445	1.78647e-05	0.000160271	2.59497	Down
446	C1QB	0.668059	6.24079	4.41371	1.79201e-05	0.000160544	2.59208	Up
447	OLFML3	0.903559	8.08749	4.4136	1.79284e-05	0.000160544	2.59164	Up
448	NXT2	-0.706627	9.80895	-4.41036	1.81708e-05	0.000162111	2.57909	Down
449	TLR5	0.566268	6.9824	4.40682	1.84395e-05	0.000164103	2.56537	Up
450	DNAH6	0.58927	7.16565	4.40617	1.84888e-05	0.000164277	2.56287	Up
451	PSMB8	-0.587252	10.4163	-4.40558	1.8534e-05	0.000164437	2.56059	Down
452	RP11-95O2.1	0.622495	6.96309	4.40525	1.85595e-05	0.000164562	2.55931	Up
453	F11R	-0.555953	9.73472	-4.39966	1.89942e-05	0.000167695	2.53767	Down
454	TENC1	0.639977	9.14668	4.39716	1.91912e-05	0.000169124	2.52803	Up
455	RP11-1275H24.2	0.650051	6.71889	4.39679	1.92212e-05	0.000169215	2.52657	Up
456	C3AR1	0.561184	7.16364	4.39648	1.92455e-05	0.000169286	2.52539	Up
457	CPED1	0.918406	6.92144	4.3917	1.96298e-05	0.000171835	2.50692	Up
458	ZMAT1	0.764074	9.79699	4.3885	1.9891e-05	0.000173385	2.49457	Up
459	HLA-DPA1	0.815535	8.67281	4.38459	2.02153e-05	0.000175478	2.47946	Up
460	CR936796	0.76133	6.93261	4.38413	2.02535e-05	0.000175591	2.47769	Up
461	SH3BGRL3	-0.617914	10.5262	-4.38104	2.05136e-05	0.00017742	2.46577	Down
462	RP2	-0.633455	7.25923	-4.37101	2.13793e-05	0.000182934	2.42716	Down
463	CPPED1	-0.585163	7.88871	-4.36981	2.1485e-05	0.000183404	2.42255	Down
464	CRTAC1	-0.512371	6.80664	-4.36892	2.15642e-05	0.000183917	2.41912	Down
465	HLA-DRB1	0.644749	9.8018	4.3684	2.16108e-05	0.000184151	2.4171	Up
466	CD5	0.686458	7.18078	4.36461	2.19501e-05	0.000186288	2.40256	Up
467	MROH7	0.869854	6.96923	4.36449	2.19615e-05	0.000186288	2.40207	Up
468	TES	-0.637071	10.5739	-4.36333	2.2066e-05	0.000186926	2.39764	Down
469	LOC102724275	0.61882	7.21926	4.35898	2.2465e-05	0.00018975	2.3809	Up
470	EPHB2	-0.904176	8.54713	-4.35725	2.26248e-05	0.000190988	2.37428	Down
471	RPS6KA2	-0.552064	8.89374	-4.3535	2.29761e-05	0.000193341	2.3599	Down
472	ZNF133	0.515972	8.40224	4.35175	2.31422e-05	0.00019422	2.35317	Up
473	CORO1C	-0.640147	11.0706	-4.35094	2.32186e-05	0.000194635	2.35009	Down
474	CDC42EP2	-0.666935	7.68316	-4.34716	2.35823e-05	0.000196997	2.33558	Down
475	GUSBP4	0.589469	5.96276	4.3462	2.36749e-05	0.000197542	2.33192	Up
476	NME9	0.538021	6.46265	4.3436	2.39293e-05	0.000199277	2.32195	Up
477	KRT18	-0.634827	12.448	-4.34309	2.39795e-05	0.000199277	2.31999	Down
478	SLCO2A1	0.942578	8.75748	4.33783	2.45019e-05	0.000202685	2.29987	Up
479	IGLC1	1.1655	8.36142	4.33616	2.46699e-05	0.000203492	2.29349	Up
480	SLITRK1	0.900566	7.22845	4.33381	2.49089e-05	0.00020514	2.28449	Up
481	PEX6	0.581711	7.46575	4.33374	2.49154e-05	0.00020514	2.28425	Up
482	ZNF367	-0.842845	7.47207	-4.33349	2.49408e-05	0.00020514	2.2833	Down
483	KAT2A	0.550803	7.61996	4.32845	2.54612e-05	0.000208825	2.26403	Up
484	SERINC2	-1.00126	8.1228	-4.32781	2.55276e-05	0.000209251	2.2616	Down
485	ZNF469	-1.16217	8.96598	-4.32316	2.60174e-05	0.000212301	2.24386	Down
486	COL5A3	-0.867289	7.68683	-4.32025	2.63289e-05	0.000214359	2.23275	Down
487	FAM101B	-0.583559	8.26049	-4.31628	2.6759e-05	0.000217003	2.21763	Down
488	SMAGP	-0.979517	8.19756	-4.30191	2.83741e-05	0.000227418	2.16296	Down
489	LOC102724316	0.560271	8.0985	4.29892	2.87217e-05	0.000229567	2.1516	Up
490	STK17A	-0.814599	8.25161	-4.29365	2.93438e-05	0.000233634	2.13161	Down
491	C3orf67	0.522717	7.06703	4.29195	2.95475e-05	0.000234546	2.12516	Up
492	PAN3-AS1	0.673444	8.752	4.28665	3.01909e-05	0.000237987	2.10507	Up
493	COL14A1	1.24221	6.803	4.28655	3.02038e-05	0.000237987	2.10467	Up
494	FAM84A	0.71943	6.81691	4.28517	3.03736e-05	0.000239194	2.09945	Up
495	PRKCDBP	-0.571969	7.66636	-4.28094	3.08988e-05	0.000241747	2.08346	Down
496	AGBL3	0.707763	7.23348	4.2796	3.10678e-05	0.000242413	2.07837	Up
497	BMF	-1.03818	8.05799	-4.27809	3.12589e-05	0.000243509	2.07265	Down
498	RP11-258C19.7	0.633369	7.34016	4.27569	3.15643e-05	0.000245095	2.06359	Up
499	IQSEC3	0.555707	6.65426	4.27545	3.15945e-05	0.000245197	2.0627	Up
500	HCG8	0.639158	6.71148	4.27495	3.16587e-05	0.000245563	2.06081	Up
501	SLIT3	0.703731	6.46631	4.27031	3.22607e-05	0.000249429	2.04324	Up
502	VIPR1	0.914535	7.07894	4.26906	3.24239e-05	0.000250422	2.03854	Up
503	CD74	0.565276	8.68521	4.26843	3.25064e-05	0.000250837	2.03617	Up
504	SEPT7P2	0.530673	7.73706	4.26839	3.25124e-05	0.000250837	2.036	Up
505	C1orf213	0.515337	8.23574	4.26748	3.26323e-05	0.000251494	2.03257	Up
506	ANGPTL1	0.641713	6.43674	4.26664	3.27427e-05	0.000251806	2.02942	Up
507	CYAT1	0.966064	7.55577	4.26558	3.28846e-05	0.000252764	2.02539	Up
508	SDC4	-0.983901	11.3041	-4.26491	3.29732e-05	0.00025304	2.02288	Down
509	DPY19L2	0.929476	7.7353	4.26385	3.31156e-05	0.000253625	2.01886	Up
510	GOLGA2P5	0.501572	6.97937	4.26382	3.31197e-05	0.000253625	2.01875	Up
511	MTPN	-0.657844	7.88859	-4.26122	3.34688e-05	0.00025562	2.00897	Down
512	ZNF780B	0.664967	7.88765	4.26108	3.34877e-05	0.00025563	2.00845	Up
513	SLC24A2	1.02743	5.952	4.26074	3.35348e-05	0.000255718	2.00714	Up
514	ZNF213-AS1	0.51767	8.35977	4.2561	3.41693e-05	0.000259187	1.98967	Up
515	PPIEL	0.550313	7.49872	4.25297	3.46047e-05	0.000261665	1.97787	Up
516	PSMG3-AS1	0.563079	7.40246	4.25061	3.49359e-05	0.000263205	1.96899	Up
517	ZNF404	0.7827	6.58181	4.24209	3.61578e-05	0.000269875	1.93696	Up
518	KRT80	-1.52608	8.65428	-4.23999	3.64647e-05	0.000271604	1.92908	Down
519	TNFSF15	-0.949501	7.37671	-4.23877	3.66444e-05	0.000272138	1.9245	Down
520	B3GNT7	-1.1799	9.68008	-4.23874	3.66495e-05	0.000272138	1.92437	Down
521	FAXDC2	0.583863	6.88766	4.23706	3.68973e-05	0.000272995	1.91809	Up
522	RAB31	-0.578957	9.57536	-4.23649	3.69828e-05	0.000273487	1.91594	Down
523	COL7A1	-0.51284	7.45026	-4.23572	3.70984e-05	0.000274061	1.91303	Down
524	HMGB3P1	-0.657869	7.32439	-4.235	3.7206e-05	0.000274155	1.91033	Down
525	SHANK3	0.545605	7.03932	4.23121	3.77775e-05	0.000277799	1.89613	Up
526	MMP1	-2.46949	9.8138	-4.23096	3.78152e-05	0.000277934	1.8952	Down
527	GARNL3	0.649952	7.01932	4.22904	3.81081e-05	0.000279388	1.88801	Up
528	PTPRC	0.658338	7.07957	4.22891	3.81291e-05	0.000279388	1.8875	Up
529	PDCD4-AS1	0.544983	8.13081	4.22787	3.82884e-05	0.00028027	1.88362	Up
530	JUP	-0.501208	10.0355	-4.22664	3.84788e-05	0.000281236	1.879	Down
531	BCL10	-0.549916	9.99034	-4.22306	3.90357e-05	0.000284554	1.86561	Down
532	HNRNPU-AS1	0.575783	10.5799	4.2218	3.92337e-05	0.000285309	1.8609	Up
533	LOC100132057	0.525496	6.89309	4.22161	3.92647e-05	0.000285391	1.86016	Up
534	HAND2-AS1	0.957656	6.60325	4.21839	3.97755e-05	0.000288667	1.84813	Up
535	RP11-61L19.3	-0.63724	6.96269	-4.21804	3.98315e-05	0.000288929	1.84682	Down
536	ATL3	-0.591047	9.83303	-4.2165	4.00791e-05	0.000289851	1.84104	Down
537	FAM156A	0.504369	9.70312	4.21331	4.0594e-05	0.00029284	1.82916	Up
538	SRPX	0.678609	7.25097	4.21166	4.08641e-05	0.000294495	1.82298	Up
539	ITGBL1	0.700795	7.33704	4.21115	4.09474e-05	0.000294944	1.82109	Up
540	HSF4	0.624314	6.76915	4.21097	4.09784e-05	0.000294944	1.82038	Up
541	KRT19	-1.46949	10.0593	-4.21091	4.09877e-05	0.000294944	1.82017	Down
542	KL	0.611768	9.10511	4.21061	4.10366e-05	0.000295148	1.81906	Up
543	LOC100505664	1.38394	9.09647	4.21019	4.11067e-05	0.000295505	1.81747	Up
544	ISG20	-0.656824	8.35946	-4.20918	4.12725e-05	0.000296108	1.81372	Down
545	ARSG	0.60802	6.54338	4.20831	4.14177e-05	0.00029656	1.81045	Up
546	SEMA7A	-0.721092	7.25159	-4.20672	4.16812e-05	0.000298003	1.80455	Down
547	TNFSF13B	0.512361	7.09973	4.20399	4.21405e-05	0.000300246	1.79434	Up
548	MRAP2	0.662857	11.0459	4.20244	4.24021e-05	0.000301647	1.78858	Up
549	RRAS2	-0.722346	8.92228	-4.20083	4.26774e-05	0.000303024	1.78256	Down
550	LAMA3	-0.938217	7.78512	-4.19627	4.34631e-05	0.000307695	1.76557	Down
551	SYNPO2	0.907763	7.50086	4.19459	4.37561e-05	0.000309618	1.75932	Up
552	CFH	0.801081	7.94291	4.1941	4.38423e-05	0.000309924	1.75749	Up
553	RP11-295G20.2	-0.536856	7.62703	-4.19397	4.38646e-05	0.000309929	1.75701	Down
554	IGFBP3	-0.820468	9.5395	-4.19182	4.42431e-05	0.000311688	1.74902	Down
555	RP11-158G18.1	0.600671	7.99255	4.19044	4.4487e-05	0.000313101	1.7439	Up
556	AKR1C2	-1.30623	10.6966	-4.18453	4.55508e-05	0.000319342	1.72191	Down
557	PKLR	0.745403	10.5958	4.16985	4.82959e-05	0.000333885	1.66745	Up
558	MYO1E	-0.598376	7.80806	-4.16859	4.85393e-05	0.000335246	1.66277	Down
559	KMO	-0.867346	6.88672	-4.16742	4.87652e-05	0.000336324	1.65845	Down
560	DYNC2H1	0.517116	7.86287	4.16579	4.90839e-05	0.000338199	1.65239	Up
561	CDRT4	0.516174	7.94131	4.16141	4.99449e-05	0.000343312	1.63622	Up
562	LOC100288893	0.525588	7.50636	4.15741	5.07455e-05	0.000347656	1.62142	Up
563	C16orf54	0.944665	6.40666	4.15615	5.10015e-05	0.00034902	1.61674	Up
564	SLC12A5	0.822911	6.92077	4.15385	5.14697e-05	0.00035145	1.60824	Up
565	KLKB1	0.728803	9.21121	4.15315	5.16121e-05	0.000352143	1.60568	Up
566	SH3BP5-AS1	0.744516	8.31013	4.15311	5.162e-05	0.000352143	1.60553	Up
567	FCGBP	0.671029	7.47404	4.15118	5.20168e-05	0.000354355	1.59841	Up
568	BOC	0.633859	10.7124	4.15118	5.20179e-05	0.000354355	1.59839	Up
569	PNP	-0.627864	8.82303	-4.15097	5.20616e-05	0.000354448	1.59761	Down
570	IDI2-AS1	-0.504983	7.12585	-4.1444	5.34347e-05	0.000360603	1.5734	Down
571	ASTN1	0.898409	7.22822	4.14339	5.36494e-05	0.000361883	1.56967	Up
572	PDP1	-0.638952	8.87889	-4.13988	5.44002e-05	0.00036558	1.55675	Down
573	PRELP	0.905127	6.96433	4.13885	5.46239e-05	0.000366232	1.55293	Up
574	LPL	0.603996	6.97232	4.13298	5.59072e-05	0.000372592	1.53134	Up
575	C1orf204	0.700898	7.05015	4.13297	5.59097e-05	0.000372592	1.5313	Up
576	CHN1	0.592807	10.8911	4.13255	5.60029e-05	0.000372707	1.52975	Up
577	CYP2E1	0.55524	7.19507	4.13186	5.61559e-05	0.000373553	1.52722	Up
578	IGF2BP2	-0.507004	9.75311	-4.1308	5.63923e-05	0.000374091	1.52331	Down
579	RP1-193H18.2	0.905949	7.88029	4.13033	5.64968e-05	0.000374612	1.52159	Up
580	LOC101930052	0.510784	9.82494	4.12761	5.71066e-05	0.00037727	1.51161	Up
581	FAM83G	-0.503783	7.95195	-4.12683	5.72826e-05	0.000378259	1.50875	Down
582	CTD-2537I9.5	0.556745	6.9459	4.12448	5.78186e-05	0.00038058	1.50009	Up
583	ZNF165	-0.755154	8.71375	-4.12235	5.83056e-05	0.000382738	1.4923	Down
584	BAIAP3	0.642053	10.0537	4.12175	5.84444e-05	0.000383301	1.49009	Up
585	C10orf25	0.515734	6.51732	4.11867	5.91591e-05	0.000387284	1.47879	Up
586	RP11-190A12.8	1.08355	8.27606	4.11498	6.00282e-05	0.000391553	1.46523	Up
587	NXF2	0.72241	6.96552	4.11485	6.00579e-05	0.00039157	1.46477	Up
588	LOC100128840	1.02585	7.07053	4.11401	6.02568e-05	0.00039269	1.4617	Up
589	NEURL3	-1.05596	9.26299	-4.11356	6.03649e-05	0.000393216	1.46004	Down
590	ANKS1B	0.583778	6.59515	4.11232	6.06601e-05	0.000394285	1.4555	Up
591	DIAPH1	-0.553482	8.98428	-4.11225	6.06774e-05	0.000394285	1.45524	Down
592	IL13RA1	-0.507626	8.92329	-4.10989	6.12434e-05	0.000396928	1.44661	Down
593	TBCK	0.536887	9.65405	4.10903	6.14529e-05	0.000397791	1.44344	Up
594	HMOX1	-0.972762	7.61512	-4.10778	6.1756e-05	0.000399573	1.43887	Down
595	FAM43A	-0.594072	7.14895	-4.10289	6.29562e-05	0.000406246	1.42098	Down
596	ITGA2	-1.25726	8.8957	-4.10115	6.33893e-05	0.000408311	1.41461	Down
597	FAM132B	-0.672693	6.57576	-4.0931	6.54264e-05	0.00041903	1.38523	Down
598	RP11-846E15.2	0.53929	8.70863	4.0915	6.58397e-05	0.000420529	1.37938	Up
599	TEKT2	0.517145	7.14712	4.09117	6.59243e-05	0.000420883	1.37819	Up
600	ARNTL2	-0.964615	8.14245	-4.0907	6.60451e-05	0.000421468	1.37648	Down
601	CRYGS	0.576685	7.2709	4.09042	6.61186e-05	0.000421751	1.37545	Up
602	KIAA0485	0.514577	7.93708	4.09003	6.62198e-05	0.00042193	1.37403	Up
603	ACTG1P4	0.541106	10.2716	4.08991	6.62501e-05	0.00042193	1.37361	Up
604	SEC31B	0.737277	8.16699	4.08986	6.62636e-05	0.00042193	1.37342	Up
605	HLA-DPB1	0.673736	8.89241	4.08897	6.64969e-05	0.000423042	1.37015	Up
606	AKR1C1	-0.926589	9.7083	-4.0883	6.66703e-05	0.000423959	1.36773	Down
607	RP11-135A1.2	0.583085	6.6289	4.08675	6.70788e-05	0.000425859	1.36206	Up
608	RP11-395I6.3	0.748013	7.93517	4.08599	6.72785e-05	0.000426698	1.3593	Up
609	CPVL	0.680562	7.05974	4.08406	6.77887e-05	0.000429298	1.35228	Up
610	SVEP1	0.792028	6.40177	4.07928	6.90728e-05	0.000435408	1.33486	Up
611	SLC27A3	0.567615	7.31803	4.07835	6.93247e-05	0.000436036	1.33147	Up
612	RHOF	-0.803023	7.84968	-4.07572	7.00435e-05	0.000439408	1.3219	Down
613	DICER1-AS1	0.778824	10.1093	4.07431	7.04315e-05	0.00044165	1.31677	Up
614	KCNT2	0.634423	8.52829	4.07114	7.13093e-05	0.000445413	1.30527	Up
615	LOC100507507	-0.781609	8.84752	-4.065	7.30428e-05	0.000453104	1.28297	Down
616	HCN3	0.741206	10.0668	4.05492	7.59752e-05	0.000466881	1.24643	Up
617	PLAU	-0.967148	8.75063	-4.05164	7.69545e-05	0.000470296	1.23455	Down
618	LOC441204	0.537655	6.66797	4.05065	7.72503e-05	0.000471704	1.23098	Up
619	LOC100507547	0.591223	8.69294	4.04828	7.79686e-05	0.000475587	1.2224	Up
620	SLC7A11	-1.38373	8.81294	-4.04823	7.7985e-05	0.000475587	1.2222	Down
621	PTGDS	0.761385	8.28442	4.04705	7.83426e-05	0.00047706	1.21796	Up
622	IL1RN	-1.68686	8.88569	-4.04259	7.97164e-05	0.000483897	1.20183	Down
623	STAP2	-0.536119	9.1684	-4.0422	7.98377e-05	0.000484108	1.20041	Down
624	RNF125	0.545352	6.88864	4.04147	8.00634e-05	0.00048478	1.1978	Up
625	MUSTN1	0.500489	6.57297	4.04053	8.03583e-05	0.000485605	1.19438	Up
626	DENND2A	0.521989	6.97181	4.04043	8.03893e-05	0.000485605	1.19403	Up
627	RMDN2	0.516317	7.82167	4.03785	8.12001e-05	0.000489404	1.18472	Up
628	HN1	-0.799574	9.90325	-4.03198	8.30749e-05	0.000498208	1.16354	Down
629	ANXA3	-1.06806	10.2477	-4.02615	8.4977e-05	0.000507297	1.14254	Down
630	UBXN10	0.79251	7.99611	4.02247	8.61986e-05	0.000512832	1.1293	Up
631	SCARNA15	0.55007	10.4058	4.02085	8.67426e-05	0.000514856	1.12347	Up
632	RGS3	-0.538122	8.81145	-4.01859	8.7507e-05	0.00051769	1.11533	Down
633	TIGD4	0.703907	7.17787	4.01768	8.7814e-05	0.000519191	1.11208	Up
634	CXCL1	-1.7488	9.48961	-4.01384	8.91298e-05	0.000524235	1.09829	Down
635	TPM4	-0.605638	9.28186	-4.00836	9.10434e-05	0.000532932	1.0786	Down
636	LAD1	-0.668263	7.79804	-4.00537	9.20998e-05	0.00053759	1.0679	Down
637	PSMB10	-0.576386	9.37419	-4.001	9.36688e-05	0.000544108	1.05224	Down
638	KRT23	-1.37777	8.59519	-4.00054	9.38362e-05	0.000544716	1.05058	Down
639	AMT	0.81385	8.49586	4.00029	9.39286e-05	0.00054496	1.04967	Up
640	STS	-0.545196	8.02722	-3.99928	9.42951e-05	0.000546208	1.04606	Down
641	CDH10	0.502235	10.2537	3.99893	9.4421e-05	0.000546718	1.04483	Up
642	LOC100130741	0.552749	7.03393	3.98978	9.78156e-05	0.000561419	1.01209	Up
643	CYP2C8	0.618594	7.40622	3.98736	9.87307e-05	0.000565771	1.00346	Up
644	JAM2	0.568506	6.94208	3.98651	9.90568e-05	0.000567415	1.0004	Up
645	LOC284513	0.62136	7.78752	3.98608	9.92195e-05	0.000567945	0.998884	Up
646	WDR96	0.640657	7.18192	3.98352	0.000100205	0.000572399	0.98973	Up
647	ABHD14A	0.592913	8.23488	3.98293	0.000100431	0.00057324	0.987635	Up
648	CPA3	0.695643	7.54058	3.98074	0.000101284	0.000577194	0.979803	Up
649	VNN1	-1.5574	8.83636	-3.9729	0.000104382	0.00059042	0.951889	Down
650	ELF3	-0.692763	10.5895	-3.97184	0.000104811	0.000591919	0.94809	Down
651	STK33	0.586955	8.38397	3.97058	0.000105318	0.000593389	0.943619	Up
652	KSR2	0.530149	10.9461	3.9685	0.000106165	0.000597228	0.936201	Up
653	LOC100128108	0.656177	8.67475	3.96469	0.000107727	0.000603605	0.922669	Up
654	DCDC1	0.95918	6.6526	3.96401	0.000108008	0.0006043	0.920258	Up
655	MET	-1.35214	9.94433	-3.9621	0.000108805	0.00060782	0.913444	Down
656	NRAS	-0.658606	9.59148	-3.95908	0.000110069	0.000612789	0.902752	Down
657	EDN1	-1.21658	8.22132	-3.95897	0.00011012	0.000612789	0.902326	Down
658	LRRC59	-0.563003	10.6028	-3.95803	0.000110516	0.000614519	0.899002	Down
659	RAB26	0.974161	9.95968	3.95523	0.000111705	0.000620656	0.889087	Up
660	LINC00115	0.520643	6.90082	3.95096	0.000113551	0.000627561	0.873911	Up
661	KIF12	0.760578	9.59307	3.9506	0.000113705	0.000628143	0.872653	Up
662	S100A11P1	-0.769432	9.41817	-3.94928	0.000114282	0.000630846	0.867969	Down
663	FAM162B	0.623964	6.70582	3.94602	0.000115716	0.000637544	0.856423	Up
664	ITGB6	-1.76524	9.13889	-3.94553	0.000115934	0.000638498	0.854685	Down
665	CHRDL1	0.754078	6.55733	3.93776	0.000119429	0.000654587	0.82719	Up
666	TTC8	0.501409	9.70471	3.93635	0.000120072	0.000657028	0.822219	Up
667	C5	0.512521	8.0154	3.93543	0.000120496	0.00065835	0.818955	Up
668	VEGFC	0.535978	7.90503	3.93239	0.000121901	0.000664013	0.808231	Up
669	ANXA2P2	-0.554333	10.0441	-3.92714	0.000124364	0.000674629	0.789718	Down
670	RASSF4	0.548192	10.3819	3.9252	0.000125287	0.000677727	0.782873	Up
671	P2RY1	0.868377	6.68048	3.92206	0.000126793	0.000683444	0.771814	Up
672	TDRD9	0.864275	9.95055	3.92056	0.00012752	0.000686082	0.766524	Up
673	ITGA9	0.600451	7.91833	3.92007	0.000127758	0.000687105	0.7648	Up
674	CLDN4	-0.681324	9.12225	-3.9169	0.000129309	0.000692739	0.753637	Down
675	PDK4	0.554795	8.49395	3.91632	0.000129595	0.000693367	0.751594	Up
676	HIST1H1C	-0.531111	10.1801	-3.91342	0.000131032	0.000698723	0.741394	Down
677	SERPINF1	0.747653	8.96516	3.90897	0.000133269	0.000707699	0.725736	Up
678	MAP2K6	0.648918	8.06914	3.90353	0.00013605	0.000719372	0.70663	Up
679	C1QC	0.578894	7.52105	3.90309	0.000136276	0.000720301	0.705098	Up
680	CD58	-0.770235	7.96427	-3.9018	0.000136945	0.000722782	0.700565	Down
681	LOC286367	0.556675	8.12892	3.8998	0.000137989	0.000727225	0.693545	Up
682	CYP46A1	0.565199	6.84985	3.89948	0.000138155	0.000727832	0.692436	Up
683	TNFAIP3	-0.851695	8.98983	-3.89869	0.000138571	0.000729113	0.689651	Down
684	HMGCS1	-0.520576	11.7685	-3.89833	0.000138756	0.000729605	0.688421	Down
685	LOC102724356	0.599492	9.29641	3.89682	0.000139555	0.00073334	0.683106	Up
686	SLC8A1	0.667558	7.73077	3.89301	0.000141585	0.000741843	0.669757	Up
687	MFI2	-0.60593	7.76938	-3.89169	0.000142293	0.000745004	0.665145	Down
688	AGO2	-0.576002	7.83652	-3.89045	0.000142964	0.00074744	0.660797	Down
689	GSTA1	-0.534643	9.35694	-3.88941	0.000143529	0.000749851	0.65715	Down
690	LOC100996412	0.665057	6.90668	3.88747	0.000144582	0.000754535	0.65039	Up
691	DUOXA1	-1.01886	7.87495	-3.8866	0.000145061	0.000756759	0.647335	Down
692	SPAG8	0.535117	8.46518	3.87746	0.000150159	0.000778853	0.615405	Up
693	P2RX5	0.564118	6.52382	3.87615	0.000150904	0.000782155	0.610831	Up
694	NLRP3	0.550582	6.13037	3.87275	0.000152854	0.000789424	0.598969	Up
695	MLIP	0.60615	9.15235	3.86847	0.000155336	0.000800527	0.584081	Up
696	ANGPTL2	-0.587649	8.83521	-3.86522	0.000157253	0.000808908	0.572751	Down
697	IFI30	-0.704715	10.7138	-3.86491	0.000157438	0.000809336	0.571663	Down
698	PON3	0.65625	10.3033	3.856	0.000162803	0.000829531	0.540705	Up
699	CD36	0.535389	8.38073	3.85563	0.000163034	0.000830415	0.539396	Up
700	RP11-727A23.11	0.561094	6.07165	3.85447	0.000163744	0.000833148	0.535383	Up
701	CNTN3	0.672291	6.48754	3.85437	0.000163804	0.00083316	0.535044	Up
702	MYH9	-0.714547	10.4526	-3.85059	0.000166148	0.000842413	0.521918	Down
703	TFPI2	-1.73263	8.94757	-3.85015	0.000166426	0.000843237	0.520378	Down
704	LOC100507073	0.577249	7.49686	3.85014	0.000166428	0.000843237	0.520367	Up
705	C15orf45	0.639595	7.34066	3.85002	0.000166506	0.000843336	0.519934	Up
706	LUM	0.588432	9.13178	3.84771	0.000167954	0.000849482	0.511933	Up
707	CIT	0.603774	6.55814	3.84504	0.000169645	0.000856532	0.502683	Up
708	LEFTY1	0.981098	6.19666	3.84486	0.000169763	0.000856828	0.502042	Up
709	MUC13	-0.940452	9.21868	-3.84448	0.000170003	0.000857393	0.500734	Down
710	KIAA0895L	0.501664	9.54923	3.84414	0.000170223	0.000857652	0.499541	Up
711	MGAM	0.729979	6.53821	3.84316	0.000170852	0.000859619	0.496137	Up
712	GRIK2	0.622459	9.76642	3.84138	0.000171994	0.000864161	0.489984	Up
713	MVP	-0.530044	8.14223	-3.83895	0.000173568	0.000869646	0.481575	Down
714	RAB32	-0.688189	7.73703	-3.83836	0.000173953	0.000870668	0.479529	Down
715	RORC	0.625501	8.35795	3.83748	0.000174527	0.000873128	0.476487	Up
716	TRIM47	-0.850907	7.87902	-3.83742	0.000174565	0.000873128	0.476284	Down
717	CIITA	0.570527	5.68104	3.83732	0.000174629	0.000873146	0.475945	Up
718	MMP14	-0.568264	7.76749	-3.83722	0.000174694	0.000873166	0.475604	Down
719	ABCA9	0.803392	7.00788	3.83617	0.000175384	0.000874594	0.471962	Up
720	TGFA	-1.37298	7.98409	-3.83594	0.000175536	0.000874594	0.471162	Down
721	STX18-AS1	0.533635	6.87939	3.83496	0.000176184	0.000876063	0.467763	Up
722	MOB3B	-0.662637	7.3942	-3.83479	0.000176294	0.000876312	0.467183	Down
723	TTC9	-0.708157	7.63924	-3.83261	0.000177738	0.000882273	0.459654	Down
724	ABLIM3	-0.786975	7.31208	-3.83198	0.000178159	0.00088347	0.457472	Down
725	CES4A	0.749446	9.00646	3.83026	0.00017931	0.00088672	0.451527	Up
726	LOC102724537	0.683799	7.93434	3.82982	0.000179606	0.000886969	0.450003	Up
727	RP11-216L13.19	0.756592	8.78437	3.82658	0.000181793	0.00089413	0.438829	Up
728	FUT2	-0.773843	7.86114	-3.82638	0.000181931	0.00089413	0.43813	Down
729	C12orf49	-0.608621	9.37846	-3.82551	0.000182522	0.000895612	0.435138	Down
730	LOC100289230	0.64094	8.82283	3.82014	0.000186219	0.00090936	0.416631	Up
731	DNAH12	0.760002	7.54035	3.81387	0.000190629	0.000927131	0.395032	Up
732	FUT4	-0.673323	8.10811	-3.81174	0.00019215	0.000932333	0.387696	Down
733	HK1	-0.763061	8.12034	-3.80646	0.000195969	0.000947202	0.369543	Down
734	DCN	0.72441	8.76014	3.80622	0.000196144	0.000947253	0.368717	Up
735	LINC00963	-0.662857	7.81398	-3.80536	0.000196774	0.000949661	0.365758	Down
736	CTA-390C10.10	0.51662	7.37367	3.80435	0.000197517	0.000952554	0.36228	Up
737	EPHA2	-0.87273	7.92335	-3.80244	0.000198923	0.00095747	0.355739	Down
738	SGK223	-0.685468	8.10438	-3.79992	0.0002008	0.000964898	0.347074	Down
739	TCERG1L	0.634752	8.39872	3.79853	0.000201841	0.000968306	0.342306	Up
740	BIRC3	-1.21767	9.11856	-3.79501	0.000204496	0.000978185	0.330254	Down
741	HKDC1	-1.06614	8.21988	-3.79429	0.000205049	0.000979768	0.327764	Down
742	SNAI2	-0.812496	8.68305	-3.79235	0.000206529	0.000986189	0.32113	Down
743	KCNH6	0.736751	7.93777	3.79	0.000208337	0.000993179	0.313092	Up
744	SLC44A4	-0.750211	7.89	-3.78919	0.000208971	0.000994559	0.310291	Down
745	AK021804	0.554928	8.00754	3.78722	0.000210497	0.00100017	0.303581	Up
746	MDH1B	0.61909	8.17106	3.78597	0.000211481	0.00100419	0.299282	Up
747	RP11-38P22.2	0.728135	10.7178	3.78494	0.000212286	0.00100768	0.29578	Up
748	NAMPT	-0.646187	9.5038	-3.78451	0.000212624	0.00100832	0.294312	Down
749	GIMAP6	0.713638	6.81903	3.78298	0.00021384	0.00101247	0.289053	Up
750	PDZK1IP1	-1.3939	9.87541	-3.78295	0.000213857	0.00101247	0.288979	Down
751	RHPN2	-0.877668	9.3192	-3.78255	0.000214179	0.00101366	0.287594	Down
752	C1orf106	-1.24863	9.18568	-3.77871	0.000217247	0.00102516	0.274482	Down
753	S1PR3	-0.595551	7.505	-3.7752	0.00022009	0.0010362	0.262496	Down
754	FAM13C	0.586607	8.3932	3.77399	0.000221077	0.00103916	0.258373	Up
755	CCRL2	-0.698628	6.98924	-3.77309	0.000221817	0.00104094	0.255294	Down
756	LINC00893	0.759766	8.924	3.76998	0.000224382	0.00105058	0.244696	Up
757	EMP3	-0.699421	9.10411	-3.76795	0.000226071	0.00105644	0.237782	Down
758	MICALL1	-0.573478	8.25131	-3.76586	0.000227826	0.00106326	0.230656	Down
759	SOX4	-1.01211	9.24199	-3.76536	0.000228248	0.00106489	0.228952	Down
760	S100A11	-0.745371	10.9615	-3.76341	0.000229894	0.00107101	0.22233	Down
761	MGLL	-0.626629	7.66798	-3.75649	0.000235849	0.00109293	0.198768	Down
762	PTGS2	-0.805534	8.82482	-3.75628	0.00023603	0.00109341	0.198061	Down
763	ACOT9	-0.670866	9.82523	-3.75365	0.000238329	0.00110089	0.189132	Down
764	GPRC5B	-0.683364	8.85504	-3.75328	0.000238651	0.00110202	0.187886	Down
765	PROSER2	-0.608854	7.05962	-3.75046	0.00024115	0.00111249	0.178292	Down
766	PSMB9	-0.685238	8.79102	-3.74993	0.00024162	0.0011136	0.176498	Down
767	GRIA2	0.712877	9.1086	3.74821	0.000243155	0.00111906	0.170664	Up
768	COL4A4	0.502664	7.70431	3.74724	0.000244019	0.00112072	0.167396	Up
769	RAI14	-0.570326	10.6183	-3.74479	0.000246236	0.00112782	0.159065	Down
770	SLC14A1	0.853284	6.68561	3.74001	0.000250603	0.0011444	0.142877	Up
771	GPX2	-0.719756	10.4656	-3.73572	0.000254583	0.00115781	0.128368	Down
772	FAM153A	0.678065	7.71815	3.72897	0.000260966	0.00118052	0.105569	Up
773	PGM5-AS1	0.512176	6.18459	3.72705	0.000262818	0.00118704	0.0990593	Up
774	IFIT3	-0.605306	7.94623	-3.72684	0.000263013	0.00118755	0.098377	Down
775	KLF5	-0.986702	9.01475	-3.72498	0.000264813	0.00119306	0.0920961	Down
776	LOC338620	-0.615258	7.33384	-3.72069	0.000269008	0.00120781	0.0776319	Down
777	CTD-2292M16.8	0.544272	8.77218	3.71953	0.000270158	0.00121185	0.0737031	Up
778	RIPK2	-0.747967	8.75663	-3.71606	0.000273607	0.00122618	0.0620301	Down
779	DPY19L2P2	0.639149	7.5101	3.71393	0.000275755	0.00123353	0.0548326	Up
780	KLHL41	-0.743319	8.21805	-3.70647	0.00028337	0.0012586	0.0297687	Down
781	HLA-DQB1	0.548154	7.91264	3.70637	0.000283479	0.00125869	0.0294158	Up
782	LAMC2	-1.05824	9.57957	-3.7062	0.000283646	0.00125905	0.0288725	Down
783	LYPD1	-1.14388	8.44022	-3.70435	0.000285578	0.00126529	0.0226267	Down
784	MCTP1	0.60753	6.06619	3.70401	0.000285924	0.00126644	0.0215125	Up
785	PRTFDC1	0.501244	9.32613	3.70348	0.000286479	0.00126757	0.0197296	Up
786	FAM160A1	-0.64834	8.56412	-3.70106	0.000289026	0.00127554	0.0115874	Down
787	SERPINE1	-0.907305	8.76561	-3.69357	0.000297018	0.00130199	-0.0135012	Down
788	COPG2IT1	0.697496	9.57752	3.69155	0.000299213	0.00130923	-0.0202709	Up
789	VANGL1	-0.746698	7.57629	-3.68508	0.000306338	0.00133514	-0.0419127	Down
790	S100A16	-0.942102	10.0904	-3.68006	0.000311984	0.00135508	-0.0587031	Down
791	ISG15	-0.678568	8.75849	-3.67817	0.000314138	0.00136144	-0.0650282	Down
792	CLCF1	-0.692507	8.02541	-3.67455	0.000318286	0.00137518	-0.0770873	Down
793	GRIA4	-0.597334	6.65023	-3.6731	0.000319962	0.00138076	-0.0819136	Down
794	NALCN	0.535587	8.79065	3.67165	0.000321654	0.00138516	-0.0867603	Up
795	ID2	-0.56687	9.37262	-3.67049	0.00032301	0.00138976	-0.0906266	Down
796	ADH1C	-1.45367	9.9905	-3.66995	0.000323646	0.00139152	-0.0924362	Down
797	TNFRSF10A	-0.957739	8.16424	-3.66983	0.000323786	0.00139152	-0.092833	Down
798	CLDN2	-1.31848	8.23731	-3.66845	0.000325407	0.00139674	-0.097422	Down
799	AKR1C3	-1.36634	10.6976	-3.66834	0.000325533	0.00139687	-0.0977769	Down
800	LHFPL2	-0.994321	10.247	-3.66754	0.000326481	0.00139969	-0.100449	Down
801	FCGR2A	0.528223	9.13735	3.66694	0.000327195	0.00140186	-0.102459	Up
802	KIFC2	0.52785	9.1448	3.66642	0.000327807	0.00140287	-0.104175	Up
803	HFM1	0.581312	6.86102	3.66213	0.000332943	0.00141854	-0.118459	Up
804	CDC42EP1	-0.801852	7.92816	-3.66072	0.000334647	0.00142496	-0.123151	Down
805	CCDC78	0.507435	7.85721	3.66063	0.000334749	0.00142498	-0.123432	Up
806	TGFB2	-1.07376	10.5499	-3.65806	0.000337878	0.00143745	-0.13198	Down
807	GDF15	-1.09281	8.92503	-3.65707	0.000339087	0.00144175	-0.135262	Down
808	HLA-DRA	0.628805	8.59435	3.64941	0.000348613	0.00147573	-0.16071	Up
809	PHLDA1	-0.851796	8.61867	-3.64594	0.000352996	0.00148774	-0.172187	Down
810	CEACAM7	-1.59126	8.72916	-3.64574	0.000353248	0.00148834	-0.172843	Down
811	GCNT3	-1.02831	8.10516	-3.64558	0.000353463	0.00148834	-0.1734	Down
812	ATP13A3	-0.530072	10.7538	-3.6431	0.000356631	0.00149859	-0.181594	Down
813	SLC35F2	-0.734453	9.36731	-3.64268	0.000357173	0.0014988	-0.18299	Down
814	LOC100996717	-0.631795	7.73119	-3.63969	0.000361041	0.00151149	-0.19288	Down
815	DHCR24	-0.66558	10.5706	-3.63487	0.000367363	0.00153158	-0.208818	Down
816	IRAK3	0.519728	6.50477	3.63476	0.000367506	0.00153158	-0.209177	Up
817	TGFBI	-0.97271	10.7574	-3.63451	0.000367841	0.00153158	-0.210013	Down
818	LCN12	0.514363	7.22232	3.63414	0.00036833	0.00153267	-0.211233	Up
819	PTGIS	0.924772	6.26269	3.62651	0.000378575	0.00156987	-0.236417	Up
820	FOXH1	0.568011	9.74283	3.62049	0.000386854	0.0015955	-0.256273	Up
821	C6orf141	-0.93844	7.80132	-3.62009	0.000387409	0.00159687	-0.257587	Down
822	C3orf52	-0.722777	8.18126	-3.61624	0.000392797	0.00161171	-0.270261	Down
823	PGM2L1	-0.790696	8.46784	-3.61616	0.000392906	0.00161171	-0.270516	Down
824	FGF2	-1.17963	8.55274	-3.61443	0.000395344	0.00161987	-0.276193	Down
825	PDLIM7	-0.560166	7.45145	-3.61076	0.000400588	0.00163625	-0.288283	Down
826	FAM184A	0.671687	7.80848	3.6093	0.000402687	0.00164296	-0.293077	Up
827	MIR29B2	0.612662	9.69403	3.60795	0.000404629	0.00164995	-0.297489	Up
828	P2RX5	-0.651718	8.6778	-3.60721	0.000405709	0.00165336	-0.299935	Down
829	FAM228B	0.645294	9.17804	3.60705	0.000405936	0.00165341	-0.300449	Up
830	VWF	0.610525	7.77209	3.60234	0.000412842	0.00167587	-0.315923	Up
831	ADHFE1	0.561622	8.94006	3.59725	0.000420414	0.00170134	-0.332591	Up
832	ANKRD36BP2	0.922261	8.99828	3.59378	0.000425651	0.0017182	-0.343943	Up
833	ITGA5	-0.662612	9.93229	-3.59306	0.000426755	0.00172169	-0.346318	Down
834	TFPI	-0.669186	8.55638	-3.58957	0.0004321	0.00174033	-0.35773	Down
835	HEPACAM2	0.798244	9.81629	3.58922	0.000432634	0.001742	-0.358862	Up
836	ZNF204P	0.537307	9.35658	3.58814	0.000434299	0.00174746	-0.362384	Up
837	BEGAIN	-0.891863	9.02521	-3.58492	0.000439324	0.00176304	-0.37293	Down
838	LOC401220	0.52311	7.62314	3.58429	0.0004403	0.00176597	-0.374965	Up
839	CBLN4	0.539875	7.94667	3.5819	0.000444075	0.00177864	-0.382789	Up
840	CATSPERB	-1.18823	7.68039	-3.58122	0.000445143	0.00178094	-0.384993	Down
841	RAMP2	0.506261	6.77719	3.57668	0.000452388	0.00180293	-0.399788	Up
842	NCRNA00185	0.767496	6.27642	3.56994	0.000463357	0.00183449	-0.421744	Up
843	RP11-285J16.1	0.555527	6.36951	3.56942	0.00046422	0.0018374	-0.423447	Up
844	IGSF3	-0.750515	8.65105	-3.56616	0.000469623	0.00185676	-0.434051	Down
845	EP300-AS1	-0.523034	9.88815	-3.56548	0.000470756	0.00186072	-0.436257	Down
846	TMEM86B	0.514078	6.90244	3.56416	0.000472958	0.00186789	-0.440533	Up
847	ICAM1	-0.717531	8.07221	-3.56333	0.000474366	0.00187294	-0.443256	Down
848	SLC41A2	-0.547789	9.13939	-3.55812	0.000483205	0.00190269	-0.460168	Down
849	CCL2	-1.29576	11.2393	-3.55583	0.000487137	0.00191498	-0.46759	Down
850	TRIM46	0.710242	7.2621	3.55449	0.000489447	0.00192197	-0.471922	Up
851	MOSPD1	-0.572858	8.87806	-3.55436	0.000489678	0.00192236	-0.472355	Down
852	CPM	-0.958838	7.90959	-3.55263	0.00049268	0.0019319	-0.477952	Down
853	PTGES	-0.554713	7.08835	-3.55115	0.000495265	0.00194001	-0.482745	Down
854	MESDC1	-0.569759	8.12089	-3.54994	0.000497394	0.00194471	-0.486671	Down
855	CPA4	-1.04408	8.42182	-3.54898	0.000499077	0.00195024	-0.489766	Down
856	DDX11L2	0.538389	5.76552	3.54824	0.000500394	0.0019538	-0.492179	Up
857	CDH6	-0.707276	9.42653	-3.54543	0.000505383	0.00196934	-0.501262	Down
858	IL15RA	-0.623103	8.21011	-3.54053	0.000514207	0.00199639	-0.517108	Down
859	PADI2	0.576718	6.31303	3.54041	0.000514418	0.00199667	-0.517484	Up
860	LOC644656	0.578681	7.62317	3.53933	0.000516392	0.00200095	-0.52099	Up
861	TPM1	-0.500789	11.3161	-3.53932	0.000516405	0.00200095	-0.521012	Down
862	IL6	-0.974731	7.84303	-3.53927	0.000516492	0.00200095	-0.521166	Down
863	HBEGF	-0.701336	8.20692	-3.53607	0.000522353	0.00201894	-0.531496	Down
864	DSCAM	0.574917	7.45009	3.53603	0.000522437	0.00201894	-0.531642	Up
865	BRI3	-0.535954	7.36545	-3.53575	0.000522952	0.00201894	-0.532544	Down
866	PDZD4	0.566286	8.81616	3.53481	0.000524685	0.00202438	-0.535573	Up
867	RP11-157P1.4	0.509098	8.51127	3.53198	0.000529951	0.00204159	-0.544712	Up
868	ZNF781	0.700292	7.93412	3.52667	0.000539948	0.00207346	-0.561814	Up
869	ZYX	-0.628154	8.70363	-3.52574	0.000541712	0.00207858	-0.564798	Down
870	NRSN1	0.738499	7.02255	3.52188	0.000549128	0.00210424	-0.577238	Up
871	ZNF177	0.551449	8.4344	3.52157	0.000549716	0.00210593	-0.578218	Up
872	RP11-2E11.9	0.525463	7.64595	3.51442	0.000563699	0.00215151	-0.601194	Up
873	IRAK2	-0.638462	10.2616	-3.50607	0.000580452	0.00220322	-0.627978	Down
874	PLCH2	0.595409	7.11053	3.50596	0.000580671	0.00220347	-0.628322	Up
875	PIEZO2	-0.640487	6.68681	-3.50553	0.000581551	0.00220564	-0.629707	Down
876	JUP	-0.868483	7.81872	-3.50374	0.000585209	0.00221632	-0.63544	Down
877	SLC38A1	-0.890408	10.1017	-3.50086	0.00059115	0.00223071	-0.644675	Down
878	ABCC4	-0.525863	9.06629	-3.50011	0.000592698	0.00223434	-0.647066	Down
879	IFITM1	0.509602	8.57589	3.49862	0.0005958	0.00224377	-0.651838	Up
880	LINC00865	0.515703	8.51351	3.49711	0.00059895	0.00225446	-0.656658	Up
881	FGF13	-1.12347	8.72573	-3.49491	0.000603563	0.00226943	-0.663672	Down
882	LGALS9	-0.595641	7.31032	-3.49484	0.000603715	0.00226943	-0.663902	Down
883	DUSP4	-0.732856	9.63508	-3.49241	0.000608869	0.00228524	-0.671671	Down
884	PPAP2C	-0.544259	7.05763	-3.4921	0.000609523	0.00228667	-0.672653	Down
885	RAB27B	-0.845541	8.26125	-3.48763	0.000619109	0.00231165	-0.686914	Down
886	FAM78B	0.560753	7.22084	3.48652	0.000621521	0.00231915	-0.690467	Up
887	DHRS3	-0.611872	10.2797	-3.48585	0.000622976	0.00232248	-0.692604	Down
888	FGL2	0.65115	7.06675	3.47999	0.000635838	0.00236372	-0.711276	Up
889	CFH	0.64811	6.39715	3.47951	0.00063689	0.00236655	-0.712787	Up
890	PMEPA1	-0.912847	10.0481	-3.47883	0.000638407	0.00236961	-0.71496	Down
891	GADD45A	-0.536093	11.2072	-3.47817	0.000639873	0.00237383	-0.717055	Down
892	HYMAI	0.640011	7.80512	3.47719	0.000642062	0.00237706	-0.720175	Up
893	CDR2L	-0.703415	8.29914	-3.47516	0.000646612	0.00239145	-0.726626	Down
894	RASGRP3	-1.00441	9.71468	-3.4749	0.000647202	0.00239302	-0.727459	Down
895	OGFRL1	-0.552279	9.15696	-3.47221	0.000653291	0.00241183	-0.736011	Down
896	SH2D4A	-0.796007	9.3531	-3.46705	0.000665108	0.00245232	-0.752384	Down
897	IL32	-1.25778	10.6756	-3.46426	0.000671599	0.00247373	-0.761253	Down
898	PRPH	0.653061	9.42699	3.46295	0.000674662	0.00248311	-0.765407	Up
899	MAPK10	0.585899	8.74138	3.46162	0.000677787	0.00249207	-0.769626	Up
900	LYPD6	-0.615646	6.43471	-3.46007	0.000681425	0.00250353	-0.774515	Down
901	EDNRA	-0.754157	9.06102	-3.45981	0.000682053	0.0025052	-0.775356	Down
902	RND3	-0.89829	10.0614	-3.45547	0.000692389	0.00253438	-0.789086	Down
903	MS4A8	0.729243	8.03758	3.45399	0.000695944	0.00254453	-0.79376	Up
904	SLC16A1	-0.616463	7.72698	-3.44575	0.000716096	0.00260571	-0.819813	Down
905	CEACAM6	-1.39884	8.49571	-3.4418	0.000725931	0.00263508	-0.832259	Down
906	TPSB2	0.551655	8.03417	3.43796	0.000735631	0.00266604	-0.84437	Up
907	RP11-112J3.16	0.584581	7.86128	3.4368	0.000738563	0.00267599	-0.847999	Up
908	FNDC4	-0.656701	7.28673	-3.43227	0.0007502	0.00271271	-0.862259	Down
909	FHL2	-0.676935	8.38879	-3.4314	0.000752466	0.00271886	-0.86501	Down
910	TUBB6	-0.959099	10.064	-3.42547	0.000767993	0.00276252	-0.883637	Down
911	F11	0.589332	8.36514	3.41629	0.000792637	0.00283773	-0.912435	Up
912	LYPD6B	-0.783233	7.25771	-3.41516	0.000795719	0.00284594	-0.915972	Down
913	PDLIM3	-0.772268	7.735	-3.41393	0.000799095	0.00285573	-0.919831	Down
914	CP	-1.06627	7.65732	-3.4139	0.000799171	0.00285573	-0.919918	Down
915	IL4R	-0.669133	8.78589	-3.4124	0.00080329	0.00286733	-0.924604	Down
916	CAV2	-0.787027	8.99309	-3.41213	0.000804039	0.0028693	-0.925453	Down
917	GLIPR1	-0.757382	9.25672	-3.40967	0.000810865	0.00288937	-0.933158	Down
918	SH2D3A	-0.666928	7.22023	-3.40665	0.000819301	0.00291224	-0.942591	Down
919	MMP7	-1.37534	10.7979	-3.40429	0.000825955	0.00292928	-0.949961	Down
920	SLC12A2	-0.694417	9.38328	-3.40334	0.000828655	0.0029348	-0.952935	Down
921	UBASH3B	-0.857561	7.87394	-3.40325	0.0008289	0.0029348	-0.953205	Down
922	CXCL2	-1.45852	10.146	-3.40075	0.000836026	0.00295708	-0.961004	Down
923	SLFN5	-0.579631	8.43164	-3.40019	0.000837646	0.0029588	-0.962767	Down
924	PLA2G7	-1.04871	7.91632	-3.39995	0.000838345	0.0029588	-0.963527	Down
925	ADAM22	0.655011	8.97565	3.39919	0.000840523	0.00296351	-0.965891	Up
926	PRR15	-0.563046	8.1786	-3.39778	0.000844586	0.00297429	-0.970285	Down
927	REST	-0.591065	8.0203	-3.39735	0.000845835	0.00297723	-0.97163	Down
928	FLRT3	-0.521309	7.96333	-3.3939	0.000855859	0.00300226	-0.982362	Down
929	NCEH1	-0.61877	9.32079	-3.39371	0.000856434	0.0030026	-0.982974	Down
930	KDM5D	1.85742	7.55776	3.39257	0.00085977	0.00301233	-0.986515	Up
931	TMEM178A	0.514288	7.0987	3.39081	0.000864952	0.00302754	-0.991989	Up
932	GIMAP1-GIMAP5	0.513142	8.30606	3.3849	0.000882582	0.00307657	-1.01036	Up
933	MICAL2	-0.698689	9.31221	-3.38429	0.000884424	0.0030816	-1.01226	Down
934	PLAUR	-0.864018	8.23744	-3.38171	0.00089225	0.00310054	-1.02028	Down
935	AHNAK2	-0.535547	6.94117	-3.37959	0.000898716	0.00311929	-1.02686	Down
936	LGALS4	-0.995475	10.0238	-3.37763	0.000904743	0.00313791	-1.03294	Down
937	RP11-365H22.2	0.563639	6.67954	3.37706	0.000906512	0.00314253	-1.03472	Up
938	EPPK1	-0.858816	10.1093	-3.3768	0.000907301	0.00314375	-1.03551	Down
939	SLC35F4	0.577977	7.21801	3.37381	0.000916602	0.00316914	-1.0448	Up
940	MAFF	-0.517578	9.21729	-3.3734	0.000917862	0.00317198	-1.04605	Down
941	RP3-525N10.2	0.773188	6.61069	3.36771	0.000935796	0.00322315	-1.06366	Up
942	LOC100130476	0.699049	6.53332	3.3619	0.000954457	0.00327139	-1.08162	Up
943	LOC101928100	-0.707987	7.20279	-3.35873	0.000964787	0.00330173	-1.09142	Down
944	CD8A	0.63007	8.02627	3.35674	0.000971312	0.00331855	-1.09755	Up
945	F2RL1	-0.520999	8.5616	-3.35574	0.000974642	0.00332659	-1.10066	Down
946	WNT5A	-0.86301	8.46496	-3.35324	0.000982928	0.00334715	-1.10836	Down
947	HABP2	-0.787951	8.21029	-3.34641	0.00100591	0.00341575	-1.12938	Down
948	FAM83B	-0.580348	7.53913	-3.34039	0.00102659	0.00347208	-1.14788	Down
949	NID2	-0.519739	8.18371	-3.33659	0.00103987	0.00351041	-1.15956	Down
950	TRIM16	-0.530966	7.5241	-3.33505	0.00104529	0.00352458	-1.16429	Down
951	LRRC36	0.63659	8.85157	3.33457	0.00104697	0.00352942	-1.16575	Up
952	SLC8A3	0.527808	7.22741	3.33384	0.00104957	0.00353671	-1.168	Up
953	LINC00312	-0.547261	7.55035	-3.33284	0.00105311	0.00354597	-1.17106	Down
954	TM4SF1	-0.929865	11.2977	-3.3316	0.00105753	0.00355922	-1.17487	Down
955	PRSS8	-0.885627	7.88325	-3.32525	0.00108038	0.00362429	-1.1943	Down
956	SNTG2	0.649604	6.64923	3.32001	0.00109963	0.0036718	-1.21034	Up
957	PDGFRA	0.545701	9.3181	3.31953	0.00110141	0.00367605	-1.21181	Up
958	GPR98	0.551524	9.00728	3.31923	0.00110251	0.00367885	-1.21272	Up
959	PPP1R13L	-0.515841	8.65476	-3.31721	0.00111003	0.00370224	-1.21889	Down
960	PCDH18	0.572623	8.42765	3.31708	0.0011105	0.00370296	-1.21928	Up
961	B3GNT3	-0.522163	6.94048	-3.31546	0.00111659	0.00371895	-1.22424	Down
962	GYPC	-0.555081	8.40501	-3.31264	0.00112721	0.00374585	-1.23284	Down
963	UNC5D	-0.517647	7.72686	-3.31159	0.0011312	0.00375721	-1.23605	Down
964	UNC79	0.555395	7.5815	3.30643	0.00115093	0.00380916	-1.25175	Up
965	PWAR6	0.528028	9.51982	3.30571	0.00115373	0.00381712	-1.25396	Up
966	ABCC3	-0.706755	8.22206	-3.30505	0.00115628	0.00382467	-1.25596	Down
967	FOS	0.604636	8.67879	3.30324	0.0011633	0.00384175	-1.26146	Up
968	KIAA1522	-0.509693	8.27777	-3.29866	0.00118129	0.00389314	-1.27539	Down
969	HAMP	-1.00459	8.35392	-3.294	0.00119987	0.0039411	-1.28955	Down
970	PI15	-0.673015	8.18908	-3.29386	0.00120041	0.0039411	-1.28996	Down
971	BACE2	-1.00848	9.75308	-3.29353	0.00120173	0.00394339	-1.29095	Down
972	CCDC68	-0.533835	6.83302	-3.29301	0.00120382	0.00394935	-1.29253	Down
973	PRRX1	-0.907723	9.33355	-3.29094	0.00121217	0.00397133	-1.2988	Down
974	EGFR	-0.784398	8.08192	-3.29018	0.00121526	0.00397815	-1.30111	Down
975	TCHH	0.603392	6.50854	3.28365	0.00124203	0.00405719	-1.32088	Up
976	SH3RF2	-0.672893	7.78963	-3.28339	0.00124315	0.00405991	-1.3217	Down
977	DSC2	-0.512379	10.6677	-3.2764	0.00127245	0.00414155	-1.34283	Down
978	PAQR5	-0.723584	6.74532	-3.27405	0.00128243	0.00416683	-1.34991	Down
979	FAM66B	0.543795	7.8945	3.27362	0.00128426	0.00416872	-1.3512	Up
980	THBS4	0.527619	8.55099	3.27288	0.00128741	0.00417426	-1.35343	Up
981	TMEM2	-0.634277	9.99678	-3.25977	0.00134477	0.00433192	-1.39294	Down
982	TSPO	-0.555972	8.87174	-3.25884	0.00134892	0.00434032	-1.39573	Down
983	MUC1	-0.960417	10.6607	-3.25521	0.00136526	0.00437669	-1.40665	Down
984	F10	0.575407	8.75921	3.25519	0.00136531	0.00437669	-1.40668	Up
985	FLNA	-0.690209	8.79413	-3.25293	0.0013756	0.00440577	-1.41348	Down
986	NOTCH2	-0.860918	9.75107	-3.25212	0.00137927	0.00441359	-1.41589	Down
987	TRHDE-AS1	0.589309	5.78107	3.24927	0.00139239	0.00444731	-1.42447	Up
988	SLC1A1	-0.664804	8.73227	-3.2491	0.00139317	0.00444821	-1.42498	Down
989	AQP1	0.56264	8.55384	3.23689	0.00145051	0.00460076	-1.4615	Up
990	LOC101060391	0.821321	10.0324	3.23	0.00148384	0.00469413	-1.48208	Up
991	TACSTD2	-1.3658	11.2594	-3.22314	0.00151775	0.00477731	-1.50252	Down
992	FRMD6	-0.780911	8.26841	-3.22228	0.00152203	0.00478765	-1.50507	Down
993	LCN2	-1.57073	10.757	-3.21981	0.00153445	0.0048183	-1.51242	Down
994	CD163	0.581529	7.3051	3.21613	0.00155313	0.00486956	-1.52337	Up
995	C6	0.707038	7.34863	3.21413	0.00156334	0.00489625	-1.5293	Up
996	TXLNGY	1.16592	5.99066	3.20731	0.00159874	0.00498117	-1.54955	Up
997	CXADR	-0.532754	8.83296	-3.20541	0.0016087	0.00500465	-1.55517	Down
998	SYT16	0.58793	11.6926	3.20503	0.00161071	0.00500982	-1.5563	Up
999	TFF3	0.531226	8.1065	3.19538	0.00166239	0.00513736	-1.58485	Up
1000	BAIAP2L1	-0.508297	8.3707	-3.19103	0.00168618	0.00519642	-1.59769	Down
1001	IL17RD	-0.7339	7.37536	-3.18924	0.00169608	0.00522022	-1.60298	Down
1002	PXDC1	-0.629296	9.76246	-3.18653	0.00171109	0.005253	-1.61095	Down
1003	THSD7A	0.526207	7.12285	3.18561	0.00171625	0.00526771	-1.61366	Up
1004	OGDHL	0.549632	8.36074	3.18418	0.00172428	0.00528785	-1.61788	Up
1005	COLEC11	0.582084	6.3784	3.18382	0.0017263	0.00529294	-1.61894	Up
1006	LTB	-0.694817	7.85484	-3.17891	0.00175413	0.00536802	-1.63339	Down
1007	MLXIPL	0.606282	9.61989	3.17646	0.0017682	0.00540085	-1.6406	Up
1008	OPN3	-0.695795	9.69277	-3.17616	0.0017699	0.00540253	-1.64147	Down
1009	THBS1	-0.910944	8.71891	-3.16989	0.00180637	0.00548484	-1.65989	Down
1010	MICA	-0.62087	7.9079	-3.16723	0.00182205	0.00552665	-1.66769	Down
1011	CAPG	-0.624498	8.00876	-3.16629	0.0018276	0.00553883	-1.67044	Down
1012	TGFB1I1	-0.550776	8.41501	-3.16257	0.00184982	0.00559091	-1.68135	Down
1013	CLUL1	0.502089	6.78777	3.16129	0.00185747	0.00560991	-1.68507	Up
1014	DNAI1	0.849265	6.55103	3.15908	0.00187085	0.00564501	-1.69155	Up
1015	HMP19	0.736631	8.78112	3.15451	0.00189874	0.00571442	-1.7049	Up
1016	FAM20A	0.518426	7.38929	3.15405	0.00190158	0.00571978	-1.70625	Up
1017	CYP1B1	-0.992155	8.36395	-3.14875	0.00193446	0.00579695	-1.72172	Down
1018	PRRG4	-0.517109	7.20437	-3.14771	0.00194095	0.00580797	-1.72474	Down
1019	LOC101927653	0.726994	6.51878	3.14608	0.00195119	0.00583619	-1.72949	Up
1020	ALDH1A3	-1.05054	10.4194	-3.14563	0.00195404	0.00584334	-1.7308	Down
1021	WDR17	0.512515	7.42737	3.14558	0.00195439	0.00584334	-1.73096	Up
1022	CLDN1	-1.13204	9.33867	-3.13988	0.00199067	0.00592848	-1.74755	Down
1023	TNFRSF10D	-0.598984	7.97266	-3.13593	0.00201616	0.00599081	-1.75903	Down
1024	LOC101930067	0.731829	6.04443	3.12724	0.00207334	0.00612917	-1.78423	Up
1025	CTSS	-0.748472	8.11814	-3.12625	0.00207998	0.00614626	-1.78711	Down
1026	VSTM2A	0.673251	6.44512	3.1253	0.00208633	0.00616375	-1.78986	Up
1027	TP53TG3	0.665394	7.72303	3.12409	0.00209449	0.00618375	-1.79338	Up
1028	PDZK1	0.578607	10.2298	3.12129	0.00211343	0.00622218	-1.80149	Up
1029	PTGFRN	-0.527684	9.7753	-3.11958	0.00212505	0.00625002	-1.80643	Down
1030	HSPB1	-0.558584	12.0251	-3.11887	0.00212989	0.00626297	-1.80848	Down
1031	LEPREL1	-0.592738	7.66665	-3.11822	0.00213434	0.00627093	-1.81036	Down
1032	CDKN2B	-0.509136	10.3798	-3.11568	0.00215176	0.00631186	-1.81768	Down
1033	IFFO2	-0.505925	7.13958	-3.11403	0.0021632	0.00633898	-1.82246	Down
1034	FSTL3	-0.524077	7.51572	-3.11233	0.00217499	0.00636706	-1.82735	Down
1035	CREB5	-0.640378	9.27467	-3.1039	0.00223449	0.00651087	-1.85166	Down
1036	ARL14	-0.998404	7.48059	-3.09796	0.00227734	0.00661702	-1.86875	Down
1037	NEK6	-0.667319	7.81	-3.09784	0.0022782	0.00661819	-1.8691	Down
1038	LPPR4	0.543538	10.0205	3.08643	0.00236263	0.0068073	-1.90184	Up
1039	TRPV6	-0.619336	8.31131	-3.08023	0.00240966	0.00693089	-1.91957	Down
1040	GBP1	-0.733808	7.4091	-3.08021	0.00240985	0.00693089	-1.91964	Down
1041	HK2	-0.83811	8.15981	-3.07371	0.00246014	0.00703906	-1.93821	Down
1042	AQP8	0.693803	6.81512	3.07121	0.00247969	0.00708518	-1.94533	Up
1043	KLF6	-0.567714	10.1214	-3.07013	0.00248823	0.00710114	-1.94842	Down
1044	CAV1	-0.530353	9.04099	-3.05913	0.00257644	0.00730666	-1.97972	Down
1045	FLRT1	0.509593	6.60777	3.05819	0.00258411	0.00732267	-1.9824	Up
1046	SLC43A3	-0.638447	8.92811	-3.05806	0.0025852	0.00732388	-1.98277	Down
1047	LRG1	-0.83577	7.58484	-3.05249	0.00263111	0.00744124	-1.99859	Down
1048	UNC80	0.617733	11.0935	3.05213	0.00263406	0.00744813	-1.99959	Up
1049	CDH11	-0.682029	8.66023	-3.04742	0.00267355	0.00753987	-2.01296	Down
1050	MACC1	-0.652254	7.9552	-3.04447	0.00269849	0.00758128	-2.02129	Down
1051	SLIT1	0.680761	7.92291	3.03535	0.00277717	0.00775554	-2.04709	Up
1052	CLIC4	-0.556601	10.3259	-3.03379	0.00279076	0.00778447	-2.05147	Down
1053	RHBDF1	-0.515522	6.75291	-3.03259	0.00280135	0.00780798	-2.05487	Down
1054	CSRP2	-0.529827	9.14483	-3.0204	0.0029106	0.00807195	-2.08919	Down
1055	ADAMTS9	-0.872852	9.96693	-3.01832	0.00292955	0.00811672	-2.09501	Down
1056	GJA1	-0.637081	11.5319	-3.01553	0.00295531	0.00817338	-2.10286	Down
1057	FILIP1L	-0.656826	8.54957	-3.01549	0.00295566	0.00817338	-2.10297	Down
1058	CTD-2165H16.3	0.695217	6.84731	3.00524	0.00305185	0.00839009	-2.13167	Up
1059	CARD6	-0.69704	8.66643	-3.00259	0.00307717	0.00844626	-2.13908	Down
1060	LPPR1	0.535366	8.74868	3.00229	0.00308007	0.00845261	-2.13992	Up
1061	CFB	-1.1807	10.2915	-2.9987	0.00311478	0.00853328	-2.14996	Down
1062	ARHGAP8	-0.73931	7.9639	-2.9969	0.00313225	0.00856488	-2.15497	Down
1063	NCF2	-0.860973	7.65902	-2.99585	0.00314248	0.00858472	-2.15789	Down
1064	CD44	-0.687896	9.84855	-2.99287	0.00317181	0.00864521	-2.16621	Down
1065	ENC1	-0.821024	9.79205	-2.992	0.00318038	0.00866578	-2.16863	Down
1066	LOC100996760	-0.994381	8.63649	-2.9917	0.00318343	0.00867197	-2.16949	Down
1067	USP9Y	1.25017	5.7382	2.99087	0.00319162	0.00869264	-2.17179	Up
1068	MYOF	-0.702747	8.43085	-2.97817	0.00331994	0.00898787	-2.20708	Down
1069	FLRT2	-0.734514	9.52964	-2.9779	0.0033228	0.00899392	-2.20785	Down
1070	UTY	0.655239	6.074	2.97077	0.00339694	0.00915341	-2.22759	Up
1071	TPST2	0.518637	10.3945	2.96332	0.00347614	0.00932506	-2.24821	Up
1072	EFEMP1	0.506767	8.01831	2.95967	0.00351553	0.00941146	-2.25828	Up
1073	CLMP	-0.608889	7.05886	-2.95906	0.00352214	0.00942217	-2.25996	Down
1074	CA12	-0.817026	7.91834	-2.95734	0.00354087	0.00946526	-2.2647	Down
1075	LIMS3	-0.941733	8.36683	-2.95497	0.00356686	0.00951888	-2.27124	Down
1076	ZAK	-0.573405	7.89473	-2.95475	0.00356923	0.00952344	-2.27183	Down
1077	GABBR1	-1.3876	10.0418	-2.95052	0.00361608	0.00963243	-2.28349	Down
1078	STC1	-0.743326	10.1465	-2.94928	0.00362982	0.00966012	-2.28688	Down
1079	TEAD4	-0.717019	8.57299	-2.94761	0.00364861	0.00970118	-2.29149	Down
1080	KITLG	-0.577606	8.709	-2.94526	0.00367503	0.00976064	-2.29794	Down
1081	SVIL	-0.527495	10.789	-2.94481	0.00368012	0.00977235	-2.29918	Down
1082	JAKMIP3	0.596403	7.85083	2.94002	0.00373466	0.00988989	-2.31232	Up
1083	GPR126	-0.779956	7.57086	-2.93723	0.00376679	0.00996401	-2.31997	Down
1084	BCMO1	0.502873	6.74419	2.93325	0.00381305	0.0100753	-2.33087	Up
1085	BAZ1A	-0.505351	9.51798	-2.9304	0.00384652	0.0101322	-2.33867	Down
1086	RARRES3	-0.505136	9.94402	-2.92961	0.00385578	0.010151	-2.34082	Down
1087	TFCP2L1	0.516003	8.18128	2.92699	0.00388681	0.0102123	-2.34797	Up
1088	CHST15	-0.665805	8.99111	-2.9266	0.00389148	0.0102189	-2.34905	Down
1089	SH3BP4	-0.535027	10.6286	-2.91403	0.00404385	0.0105309	-2.38332	Down
1090	INHBA	-0.638147	10.2368	-2.9138	0.00404672	0.0105346	-2.38395	Down
1091	FNDC1	0.636248	6.5339	2.91351	0.00405031	0.0105402	-2.38474	Up
1092	NPIPB15	0.645504	8.57021	2.91257	0.00406194	0.0105647	-2.3873	Up
1093	LGALS1	-0.566128	9.83983	-2.91073	0.00408474	0.0106144	-2.39229	Down
1094	FRZB	0.597222	7.41474	2.90233	0.00419058	0.0108194	-2.4151	Up
1095	LOC100272217	0.567059	8.16023	2.90128	0.00420394	0.0108461	-2.41794	Up
1096	UPB1	0.544994	6.99446	2.89979	0.00422304	0.0108915	-2.42198	Up
1097	TSPAN8	-0.738209	10.8697	-2.89972	0.00422396	0.0108919	-2.42217	Down
1098	REG4	0.707854	7.63698	2.89749	0.00425255	0.010948	-2.42818	Up
1099	NLGN4Y	0.77248	5.0248	2.89412	0.0042964	0.0110353	-2.43732	Up
1100	MTHFD2	-0.591609	9.42843	-2.89303	0.00431056	0.0110697	-2.44026	Down
1101	LRRN1	-0.633888	7.05141	-2.89205	0.0043234	0.0110988	-2.44291	Down
1102	SOX9	-0.667048	10.1692	-2.87994	0.00448485	0.0114195	-2.47556	Down
1103	SLC25A34	0.730465	9.0668	2.87144	0.00460149	0.0116695	-2.49842	Up
1104	TRHDE	0.539717	5.64482	2.86219	0.00473159	0.011949	-2.52322	Up
1105	VTCN1	-0.863487	7.9427	-2.85683	0.00480846	0.0121029	-2.53756	Down
1106	GPR160	-0.522681	8.83097	-2.85447	0.00484257	0.0121718	-2.54384	Down
1107	GPHA2	0.514079	6.21958	2.8518	0.00488165	0.0122465	-2.55099	Up
1108	THSD4	-0.540966	8.52329	-2.84167	0.00503214	0.0125608	-2.57797	Down
1109	PROM1	-1.02519	10.6132	-2.84144	0.00503549	0.0125626	-2.57856	Down
1110	LDHA	-0.503139	12.2904	-2.83639	0.0051121	0.0127186	-2.59198	Down
1111	GBP2	-0.703645	8.89901	-2.83122	0.0051917	0.0128745	-2.6057	Down
1112	TGM2	-0.730829	9.48427	-2.81955	0.0053754	0.0132594	-2.63656	Down
1113	GPX8	-0.64687	8.81435	-2.81215	0.00549507	0.0134946	-2.6561	Down
1114	RPS4Y1	1.71909	8.95565	2.79759	0.00573732	0.013999	-2.69435	Up
1115	YAP1	-0.722253	8.87907	-2.79565	0.00577028	0.0140628	-2.69943	Down
1116	LOC101928560	0.506575	6.6583	2.79064	0.0058565	0.0142369	-2.71257	Up
1117	MYZAP	-0.752272	8.67863	-2.78639	0.0059303	0.0143969	-2.72366	Down
1118	POF1B	-0.558367	9.0641	-2.78492	0.00595617	0.0144475	-2.72751	Down
1119	DDX3Y	1.17013	7.60777	2.77942	0.00605331	0.0146389	-2.74184	Up
1120	CRP	-1.25911	9.17868	-2.77897	0.00606141	0.0146536	-2.74302	Down
1121	ERMN	0.623392	6.76985	2.77183	0.00619003	0.0149046	-2.76161	Up
1122	ATF3	-0.706991	8.93436	-2.77143	0.00619731	0.0149147	-2.76265	Down
1123	MGST1	-0.886345	9.24562	-2.76663	0.00628521	0.015101	-2.77511	Down
1124	MARCKSL1	-0.557817	10.4103	-2.7645	0.00632467	0.0151731	-2.78064	Down
1125	ZFY	1.13435	6.18153	2.75406	0.00652106	0.0155435	-2.80768	Up
1126	ATP1B2	0.616096	7.14315	2.74995	0.00659972	0.0157076	-2.81828	Up
1127	TMPRSS2	-0.521269	8.33832	-2.74637	0.00666901	0.015836	-2.82751	Down
1128	LRRTM4	0.574984	5.82206	2.74203	0.00675399	0.0160062	-2.83869	Up
1129	LOC100506403	-0.763555	10.415	-2.73509	0.0068918	0.016274	-2.85653	Down
1130	CALB1	0.614403	7.90008	2.729	0.00701489	0.0165268	-2.87216	Up
1131	SPC25	-0.505663	8.47654	-2.724	0.00711754	0.0167147	-2.88498	Down
1132	ADAMTSL1	0.696895	7.69881	2.7229	0.00714028	0.0167566	-2.8878	Up
1133	BCL2A1	-0.738783	7.01152	-2.71468	0.00731218	0.0171049	-2.90878	Down
1134	FERMT1	-0.58388	7.98257	-2.7099	0.0074139	0.0173031	-2.92096	Down
1135	PAPPA	-0.627175	7.67321	-2.70846	0.00744493	0.0173582	-2.92464	Down
1136	REG1A	-0.615012	13.5058	-2.7082	0.00745048	0.017366	-2.9253	Down
1137	C2CD4A	-0.527457	10.6469	-2.70555	0.00750775	0.0174741	-2.93205	Down
1138	LINC00948	0.533195	9.78306	2.70243	0.00757551	0.0176147	-2.93996	Up
1139	SERPINA3	-1.1174	11.7795	-2.68916	0.00787034	0.0181832	-2.97359	Down
1140	SHISA2	-0.845612	7.97701	-2.68258	0.00802031	0.0184853	-2.99021	Down
1141	SDC1	-0.709998	9.18098	-2.68186	0.00803707	0.0185091	-2.99204	Down
1142	KIRREL	-0.550497	8.33553	-2.66269	0.00848982	0.0193971	-3.04024	Down
1143	DACT1	-0.603308	8.76398	-2.66091	0.00853281	0.0194706	-3.04468	Down
1144	CXCL17	-0.999582	10.1315	-2.65498	0.00867815	0.0197512	-3.05952	Down
1145	OSMR	-0.824453	10.1878	-2.64681	0.00888194	0.0201399	-3.0799	Down
1146	GREB1	0.528281	8.16337	2.63753	0.00911893	0.0205803	-3.10301	Up
1147	BCAT1	-0.805022	9.32248	-2.63539	0.00917435	0.0206828	-3.10833	Down
1148	VMP1	-0.559266	7.75916	-2.62814	0.00936419	0.0210516	-3.12629	Down
1149	TTTY15	0.912633	6.1844	2.6273	0.00938628	0.0210848	-3.12836	Up
1150	PMAIP1	-0.648825	8.39491	-2.61718	0.00965798	0.0215843	-3.15337	Down
1151	LCP1	-0.539839	8.29138	-2.5989	0.0101666	0.0225188	-3.19831	Down
1152	WWTR1	-0.517592	9.92634	-2.59285	0.0103403	0.0228229	-3.21313	Down
1153	PRG4	-0.529146	8.20272	-2.58939	0.0104406	0.0229915	-3.22158	Down
1154	BICC1	-0.527669	9.587	-2.58098	0.0106885	0.0234481	-3.24209	Down
1155	AADAC	-0.823322	7.52513	-2.57231	0.0109495	0.0239225	-3.26317	Down
1156	ANO6	-0.559661	8.83233	-2.57199	0.0109591	0.0239399	-3.26394	Down
1157	AREG	-0.676049	6.9121	-2.56933	0.0110405	0.0240885	-3.2704	Down
1158	GGT6	-0.567516	8.00284	-2.56688	0.0111158	0.0242309	-3.27634	Down
1159	TLR3	-0.548086	7.56078	-2.56436	0.0111937	0.0243712	-3.28243	Down
1160	EYA4	0.563272	6.09954	2.56293	0.0112383	0.0244389	-3.28591	Up
1161	TRIM5	-0.503264	8.55954	-2.56123	0.0112912	0.0245207	-3.29001	Down
1162	GULP1	-0.529569	9.47142	-2.55613	0.011452	0.0248176	-3.30235	Down
1163	MICA	-0.58314	8.86584	-2.55567	0.0114664	0.0248451	-3.30344	Down
1164	UGT2B15	-0.600819	8.08533	-2.55399	0.0115198	0.0249421	-3.3075	Down
1165	KYNU	-0.645926	6.97208	-2.55352	0.011535	0.0249661	-3.30864	Down
1166	NR5A2	-0.602685	8.53938	-2.54438	0.0118295	0.0255054	-3.33063	Down
1167	LGALS3	-0.679872	10.9297	-2.52704	0.0124074	0.0265658	-3.37218	Down
1168	SERPINA4	-0.643276	8.39582	-2.51831	0.0127077	0.0270914	-3.39299	Down
1169	CFTR	-0.733323	9.20461	-2.49241	0.0136369	0.0287328	-3.45433	Down
1170	SLAMF7	-0.598201	7.10626	-2.48207	0.0140248	0.0294427	-3.47868	Down
1171	RP11-44F21.5	0.549679	7.5171	2.46756	0.0145852	0.0303673	-3.51265	Up
1172	GRHL2	-0.602636	9.78965	-2.45549	0.0150665	0.0312254	-3.54077	Down
1173	EIF1AY	1.12803	6.23463	2.45444	0.015109	0.0313	-3.54321	Up
1174	PPP1R1B	0.529611	6.76252	2.45186	0.0152139	0.0314812	-3.5492	Up
1175	TPBG	-0.596677	9.64111	-2.45107	0.0152464	0.0315303	-3.55105	Down
1176	ASB9	0.511716	11.3679	2.41766	0.016668	0.0340061	-3.6281	Up
1177	PIK3AP1	-0.528325	11.0446	-2.41589	0.0167464	0.0341337	-3.63216	Down
1178	LOC101928620	-0.528194	6.7447	-2.38815	0.0180201	0.0362991	-3.69535	Down
1179	MBOAT1	-0.573483	8.54332	-2.38625	0.0181103	0.0364554	-3.69964	Down
1180	VCAM1	-0.65999	10.6112	-2.38168	0.0183291	0.036824	-3.70998	Down
1181	CNN3	-0.528706	8.79843	-2.3782	0.0184972	0.0371046	-3.71784	Down
1182	TSIX	-1.32678	6.95115	-2.37738	0.0185371	0.0371695	-3.71969	Down
1183	PSTPIP2	-0.585467	7.91097	-2.37434	0.0186852	0.0374248	-3.72654	Down
1184	REG1B	-0.938934	12.6195	-2.35306	0.0197533	0.0391782	-3.7743	Down
1185	FOSL2	-0.507303	8.36494	-2.3376	0.0205621	0.0404709	-3.80873	Down
1186	AGR2	-0.654314	8.53421	-2.33089	0.0209226	0.041076	-3.82362	Down
1187	RASSF3	-0.507649	10.5765	-2.3299	0.0209763	0.0411459	-3.82582	Down
1188	LAMP3	-0.58287	8.54353	-2.32644	0.0211642	0.0414582	-3.83346	Down
1189	LGALS2	-0.583309	9.65516	-2.32337	0.0213328	0.0417148	-3.84025	Down
1190	TGIF1	-0.617803	8.03625	-2.31594	0.0217446	0.0424224	-3.85662	Down
1191	SLC28A3	-0.667231	8.83058	-2.31123	0.0220096	0.0428698	-3.86698	Down
1192	APCS	-0.62693	7.70715	-2.29028	0.0232227	0.0447795	-3.91282	Down
1193	APCDD1	-0.52573	9.46476	-2.25431	0.0254421	0.0483679	-3.9906	Down
1194	WNK4	0.541165	7.53062	2.24316	0.0261668	0.0495432	-4.01448	Up
1195	SIX3-AS1	0.532065	8.64158	2.23875	0.0264582	0.0499836	-4.02389	Up

## Sheet: S6
Supplementary Table S6. Intersection Analysis
Gene ID	WT	DEGs	WGCNA turquoise	WGCNA pink
CA2	TRUE	FALSE	FALSE	FALSE
CA7	TRUE	FALSE	FALSE	FALSE
CA1	TRUE	FALSE	FALSE	FALSE
CA3	TRUE	FALSE	FALSE	FALSE
CA6	TRUE	FALSE	FALSE	FALSE
CA12	TRUE	TRUE	FALSE	FALSE
CA14	TRUE	FALSE	FALSE	FALSE
CA9	TRUE	FALSE	FALSE	FALSE
FUT7	TRUE	FALSE	FALSE	FALSE
CA4	TRUE	FALSE	FALSE	FALSE
CA5B	TRUE	FALSE	TRUE	FALSE
CA5A	TRUE	FALSE	FALSE	FALSE
CA13	TRUE	FALSE	TRUE	FALSE
SQLE	TRUE	FALSE	TRUE	FALSE
LDHA	TRUE	TRUE	FALSE	FALSE
LDHB	TRUE	FALSE	FALSE	FALSE
TTR	TRUE	FALSE	FALSE	FALSE
IGF1R	TRUE	FALSE	FALSE	FALSE
ALK	TRUE	FALSE	FALSE	FALSE
SERPINE1	TRUE	TRUE	TRUE	FALSE
ESR2	TRUE	FALSE	FALSE	FALSE
BCL2L1	TRUE	FALSE	TRUE	FALSE
GPR35	TRUE	FALSE	FALSE	FALSE
COMT	TRUE	FALSE	TRUE	FALSE
TPMT	TRUE	FALSE	FALSE	FALSE
PGD	TRUE	FALSE	TRUE	FALSE
AKR1C2	TRUE	TRUE	FALSE	FALSE
AKR1C1	TRUE	TRUE	FALSE	FALSE
AKR1C3	TRUE	TRUE	FALSE	FALSE
AMY1A	TRUE	FALSE	FALSE	FALSE
CTRC	TRUE	FALSE	FALSE	FALSE
POLA1	TRUE	FALSE	FALSE	FALSE
POLB	TRUE	FALSE	FALSE	FALSE
ERN1	TRUE	FALSE	FALSE	FALSE
CES1	TRUE	FALSE	FALSE	FALSE
CES2	TRUE	FALSE	FALSE	FALSE
FTO	TRUE	FALSE	FALSE	FALSE
FUT4	TRUE	TRUE	FALSE	FALSE
GABRB1	TRUE	FALSE	FALSE	FALSE
HIF1AN	TRUE	FALSE	FALSE	FALSE
HSPA1A	TRUE	FALSE	FALSE	FALSE
IGFBP1	TRUE	FALSE	FALSE	FALSE
IGFBP2	TRUE	FALSE	FALSE	FALSE
IGFBP3	TRUE	TRUE	FALSE	FALSE
IGFBP4	TRUE	FALSE	FALSE	FALSE
IGFBP5	TRUE	FALSE	FALSE	FALSE
IGFBP6	TRUE	FALSE	FALSE	FALSE
KDM2A	TRUE	FALSE	TRUE	FALSE
KDM3A	TRUE	FALSE	TRUE	FALSE
KDM4D	TRUE	FALSE	FALSE	FALSE
KDM4E	TRUE	FALSE	FALSE	FALSE
KDM4C	TRUE	TRUE	FALSE	FALSE
KDM5C	TRUE	FALSE	FALSE	FALSE
SELL	TRUE	FALSE	FALSE	FALSE
SELP	TRUE	FALSE	FALSE	FALSE
SELE	TRUE	FALSE	FALSE	FALSE
NEU3	TRUE	FALSE	TRUE	FALSE
NR4A1	TRUE	FALSE	TRUE	FALSE
DDO	TRUE	FALSE	FALSE	FALSE
P4HA1	TRUE	FALSE	TRUE	FALSE
P4HTM	TRUE	FALSE	TRUE	FALSE
POLH	TRUE	FALSE	FALSE	FALSE
POLI	TRUE	FALSE	TRUE	FALSE
ATIC	TRUE	FALSE	TRUE	FALSE
RARG	TRUE	FALSE	FALSE	FALSE
RARB	TRUE	FALSE	FALSE	FALSE
SLC22A6	TRUE	FALSE	FALSE	FALSE
SRD5A2	TRUE	FALSE	FALSE	FALSE
ST3GAL3	TRUE	FALSE	FALSE	FALSE
SMAD3	TRUE	TRUE	FALSE	FALSE
TOP1	TRUE	FALSE	TRUE	FALSE
SLC7A11	TRUE	TRUE	FALSE	FALSE
CBR1	TRUE	FALSE	FALSE	FALSE
CYP1B1	TRUE	TRUE	FALSE	FALSE
QDPR	TRUE	FALSE	FALSE	FALSE
KLK2	TRUE	FALSE	FALSE	FALSE
PGF	TRUE	FALSE	FALSE	FALSE
ALPL	TRUE	FALSE	FALSE	FALSE
TAS2R31	TRUE	FALSE	FALSE	FALSE
VEGFA	TRUE	FALSE	FALSE	FALSE
ADORA1	TRUE	FALSE	TRUE	FALSE
ADORA2A	TRUE	FALSE	FALSE	FALSE
ADORA2B	TRUE	FALSE	FALSE	FALSE
ADORA3	TRUE	FALSE	FALSE	FALSE
ACHE	TRUE	FALSE	FALSE	FALSE
KCNH2	TRUE	FALSE	FALSE	FALSE
CHIA	TRUE	FALSE	FALSE	FALSE
BRD4	TRUE	FALSE	TRUE	FALSE
BRD2	TRUE	FALSE	FALSE	FALSE
BRDT	TRUE	FALSE	FALSE	FALSE
BRD3	TRUE	FALSE	FALSE	FALSE
CDK5R1	TRUE	FALSE	FALSE	FALSE
CDK2	TRUE	FALSE	FALSE	FALSE
CDK9	TRUE	FALSE	FALSE	FALSE
DYRK1A	TRUE	FALSE	FALSE	FALSE
PDE5A	TRUE	FALSE	FALSE	FALSE
GRM5	TRUE	FALSE	FALSE	FALSE
NAAA	TRUE	FALSE	FALSE	FALSE
GDA	TRUE	FALSE	FALSE	FALSE
PTPRC	TRUE	TRUE	FALSE	TRUE
NISCH	TRUE	TRUE	FALSE	FALSE
METAP1	TRUE	FALSE	TRUE	FALSE
ELANE	TRUE	FALSE	FALSE	FALSE
TERT	TRUE	FALSE	FALSE	FALSE
ALOX15	TRUE	FALSE	FALSE	FALSE
MGLL	TRUE	TRUE	FALSE	FALSE
PDE7A	TRUE	FALSE	FALSE	FALSE
CISD1	TRUE	FALSE	FALSE	FALSE
PDE4A	TRUE	FALSE	FALSE	FALSE
TNKS2	TRUE	FALSE	TRUE	FALSE
MAOA	TRUE	FALSE	TRUE	FALSE
MAOB	TRUE	FALSE	TRUE	FALSE
CNOT7	TRUE	FALSE	FALSE	FALSE
DCTPP1	TRUE	FALSE	TRUE	FALSE
NCOA3	TRUE	FALSE	TRUE	FALSE
PDE1A	TRUE	FALSE	FALSE	TRUE
MIF	TRUE	FALSE	TRUE	FALSE
RGS4	TRUE	FALSE	FALSE	FALSE
CCNE2	TRUE	FALSE	FALSE	FALSE
ACE	TRUE	FALSE	TRUE	FALSE
CASP3	TRUE	FALSE	TRUE	FALSE
CASP7	TRUE	FALSE	FALSE	FALSE
HMOX1	TRUE	TRUE	FALSE	FALSE
CCNB3	TRUE	FALSE	FALSE	FALSE
CTSH	TRUE	FALSE	FALSE	FALSE
CTSC	TRUE	FALSE	FALSE	FALSE
CTSF	TRUE	TRUE	TRUE	FALSE
CTSK	TRUE	FALSE	FALSE	TRUE
CTSS	TRUE	TRUE	FALSE	FALSE
CTSV	TRUE	TRUE	TRUE	FALSE
CTSL	TRUE	FALSE	TRUE	FALSE
CTSB	TRUE	FALSE	FALSE	FALSE
TBXAS1	TRUE	FALSE	FALSE	FALSE
EGFR	TRUE	TRUE	FALSE	FALSE
HTR7	TRUE	FALSE	FALSE	FALSE
ALDH1A1	TRUE	FALSE	TRUE	FALSE
LGMN	TRUE	FALSE	FALSE	FALSE
PORCN	TRUE	FALSE	TRUE	FALSE
TRPA1	TRUE	FALSE	FALSE	FALSE
QTRT1	TRUE	FALSE	TRUE	FALSE
CHEK1	TRUE	FALSE	FALSE	FALSE
SLC6A2	TRUE	FALSE	FALSE	FALSE
GRM4	TRUE	FALSE	FALSE	FALSE
DRD1	TRUE	FALSE	FALSE	FALSE
EPHB4	TRUE	FALSE	FALSE	FALSE
CXCL8	TRUE	TRUE	FALSE	FALSE
NOD1	TRUE	FALSE	TRUE	FALSE
MAPT	TRUE	FALSE	FALSE	FALSE
DNMT1	TRUE	FALSE	FALSE	FALSE
APP	TRUE	FALSE	TRUE	FALSE
MAPK14	TRUE	FALSE	TRUE	FALSE
MMP2	TRUE	FALSE	FALSE	FALSE
MET	TRUE	TRUE	FALSE	FALSE
MMP14	TRUE	TRUE	FALSE	FALSE
ABCB1	TRUE	FALSE	FALSE	FALSE
BACE1	TRUE	FALSE	TRUE	FALSE
BCL2	TRUE	FALSE	FALSE	FALSE
STAT1	TRUE	FALSE	TRUE	FALSE
GABRA1	TRUE	FALSE	FALSE	FALSE
MMP12	TRUE	FALSE	FALSE	FALSE
HIF1A	TRUE	FALSE	TRUE	FALSE
PTGS1	TRUE	FALSE	FALSE	FALSE
MMP9	TRUE	FALSE	FALSE	FALSE
ABCG2	TRUE	FALSE	FALSE	FALSE
KLK1	TRUE	FALSE	FALSE	FALSE
MMP13	TRUE	FALSE	FALSE	FALSE
ABCC1	TRUE	FALSE	TRUE	FALSE
DNM1	TRUE	FALSE	FALSE	FALSE
PRKCB	TRUE	FALSE	FALSE	FALSE
PRKCA	TRUE	FALSE	TRUE	FALSE
PRKCD	TRUE	FALSE	FALSE	FALSE
PRKCE	TRUE	FALSE	FALSE	FALSE
PRKCH	TRUE	FALSE	FALSE	FALSE
PRKCG	TRUE	FALSE	FALSE	FALSE
CHRNA7	TRUE	FALSE	FALSE	FALSE
ELFN1	FALSE	TRUE	TRUE	FALSE
ARG2	FALSE	TRUE	FALSE	FALSE
RP1-212P9.2	FALSE	TRUE	FALSE	FALSE
FAIM2	FALSE	TRUE	TRUE	FALSE
TMEM37	FALSE	TRUE	FALSE	FALSE
KCNAB2	FALSE	TRUE	TRUE	FALSE
ENDOD1	FALSE	TRUE	TRUE	FALSE
RDH10	FALSE	TRUE	TRUE	FALSE
YPEL1	FALSE	TRUE	TRUE	FALSE
PHACTR1	FALSE	TRUE	TRUE	FALSE
HS6ST2	FALSE	TRUE	FALSE	FALSE
PRKAG2	FALSE	TRUE	TRUE	FALSE
SLC26A4	FALSE	TRUE	FALSE	FALSE
OSTF1	FALSE	TRUE	TRUE	FALSE
PPP4R1L	FALSE	TRUE	TRUE	FALSE
NCKAP5	FALSE	TRUE	TRUE	FALSE
SRXN1	FALSE	TRUE	TRUE	FALSE
LINC01116	FALSE	TRUE	FALSE	FALSE
CYP39A1	FALSE	TRUE	TRUE	FALSE
SLC2A1	FALSE	TRUE	TRUE	FALSE
RNF6	FALSE	TRUE	TRUE	FALSE
MKNK1	FALSE	TRUE	TRUE	FALSE
KIRREL3	FALSE	TRUE	TRUE	FALSE
MARK1	FALSE	TRUE	TRUE	FALSE
ADAMTS17	FALSE	TRUE	FALSE	FALSE
MLLT6	FALSE	TRUE	TRUE	FALSE
CKS1B	FALSE	TRUE	TRUE	FALSE
DKK3	FALSE	TRUE	TRUE	FALSE
TIMM10	FALSE	TRUE	TRUE	FALSE
MBNL2	FALSE	TRUE	TRUE	FALSE
PHYKPL	FALSE	TRUE	TRUE	FALSE
DQ592442	FALSE	TRUE	TRUE	FALSE
MSANTD2	FALSE	TRUE	TRUE	FALSE
ENO1	FALSE	TRUE	TRUE	FALSE
OSGIN2	FALSE	TRUE	TRUE	FALSE
TACC2	FALSE	TRUE	TRUE	FALSE
LOC101927734	FALSE	TRUE	FALSE	FALSE
IER3	FALSE	TRUE	TRUE	FALSE
MYOM1	FALSE	TRUE	TRUE	FALSE
AIFM2	FALSE	TRUE	TRUE	FALSE
CCDC167	FALSE	TRUE	TRUE	FALSE
LOC102724814	FALSE	TRUE	TRUE	FALSE
SEC16B	FALSE	TRUE	TRUE	FALSE
IGF2	FALSE	TRUE	TRUE	FALSE
TMEM59L	FALSE	TRUE	TRUE	FALSE
SNORA72	FALSE	TRUE	TRUE	FALSE
TPH1	FALSE	TRUE	TRUE	FALSE
ANKRD46	FALSE	TRUE	TRUE	FALSE
HCN4	FALSE	TRUE	FALSE	FALSE
NPIPA1	FALSE	TRUE	TRUE	FALSE
CSAD	FALSE	TRUE	TRUE	FALSE
MICAL1	FALSE	TRUE	TRUE	FALSE
ABCD4	FALSE	TRUE	TRUE	FALSE
FEN1	FALSE	TRUE	TRUE	FALSE
LOC101929777	FALSE	TRUE	FALSE	FALSE
AX746755	FALSE	TRUE	TRUE	FALSE
ID1	FALSE	TRUE	TRUE	FALSE
FRAS1	FALSE	TRUE	TRUE	FALSE
LOC101927391	FALSE	TRUE	TRUE	FALSE
RAPGEF3	FALSE	TRUE	TRUE	FALSE
EFCAB11	FALSE	TRUE	TRUE	FALSE
TSPAN1	FALSE	TRUE	FALSE	FALSE
CCDC136	FALSE	TRUE	TRUE	FALSE
ATP1B3	FALSE	TRUE	TRUE	FALSE
PSMC3	FALSE	TRUE	TRUE	FALSE
GOLGA6L4	FALSE	TRUE	TRUE	FALSE
LSM2	FALSE	TRUE	TRUE	FALSE
INTS3	FALSE	TRUE	TRUE	FALSE
LMO1	FALSE	TRUE	TRUE	FALSE
COL27A1	FALSE	TRUE	TRUE	FALSE
TUBB2B	FALSE	TRUE	TRUE	FALSE
STK36	FALSE	TRUE	TRUE	FALSE
LOC101926967	FALSE	TRUE	TRUE	FALSE
ANKRD20A1	FALSE	TRUE	TRUE	FALSE
TARBP1	FALSE	TRUE	TRUE	FALSE
MIR6845	FALSE	TRUE	TRUE	FALSE
KCNH8	FALSE	TRUE	FALSE	FALSE
SPATA18	FALSE	TRUE	TRUE	FALSE
NAPG	FALSE	TRUE	TRUE	FALSE
RNASEH1	FALSE	TRUE	TRUE	FALSE
LINC00475	FALSE	TRUE	TRUE	FALSE
CMPK2	FALSE	TRUE	TRUE	FALSE
PTGR1	FALSE	TRUE	TRUE	FALSE
ZNF189	FALSE	TRUE	TRUE	FALSE
GRIN2D	FALSE	TRUE	FALSE	FALSE
ANKRD20A12P	FALSE	TRUE	TRUE	FALSE
SCN7A	FALSE	TRUE	TRUE	FALSE
TFRC	FALSE	TRUE	TRUE	FALSE
LOC100506076	FALSE	TRUE	TRUE	FALSE
THBS3	FALSE	TRUE	TRUE	FALSE
PPM1N	FALSE	TRUE	TRUE	FALSE
RAD52	FALSE	TRUE	TRUE	FALSE
STON1	FALSE	TRUE	TRUE	FALSE
LRRK2	FALSE	TRUE	TRUE	FALSE
NME1	FALSE	TRUE	TRUE	FALSE
TTC14	FALSE	TRUE	TRUE	FALSE
RGL3	FALSE	TRUE	TRUE	FALSE
SMAD9	FALSE	TRUE	FALSE	FALSE
G6PD	FALSE	TRUE	TRUE	FALSE
APOD	FALSE	TRUE	TRUE	FALSE
RGS1	FALSE	TRUE	TRUE	FALSE
MTMR9LP	FALSE	TRUE	TRUE	FALSE
RP4-740C4.7	FALSE	TRUE	TRUE	FALSE
IGK	FALSE	TRUE	TRUE	FALSE
NPIPA5	FALSE	TRUE	TRUE	FALSE
LACTB2	FALSE	TRUE	TRUE	FALSE
WDR27	FALSE	TRUE	TRUE	FALSE
CH25H	FALSE	TRUE	TRUE	FALSE
TUBB4B	FALSE	TRUE	FALSE	FALSE
RSAD2	FALSE	TRUE	TRUE	FALSE
MIRLET7D	FALSE	TRUE	TRUE	FALSE
MIR631	FALSE	TRUE	TRUE	FALSE
PRF1	FALSE	TRUE	TRUE	FALSE
GLB1L3	FALSE	TRUE	TRUE	FALSE
ABRACL	FALSE	TRUE	TRUE	FALSE
ANKRD18A	FALSE	TRUE	TRUE	FALSE
C7orf63	FALSE	TRUE	TRUE	FALSE
TP53INP2	FALSE	TRUE	TRUE	FALSE
CENPN	FALSE	TRUE	TRUE	FALSE
TTC21A	FALSE	TRUE	TRUE	FALSE
UBE2T	FALSE	TRUE	TRUE	FALSE
PLGLB1	FALSE	TRUE	TRUE	FALSE
PPP1R1A	FALSE	TRUE	FALSE	FALSE
CCDC18	FALSE	TRUE	TRUE	FALSE
CSF1R	FALSE	TRUE	FALSE	TRUE
SSSCA1	FALSE	TRUE	TRUE	FALSE
CHKB-CPT1B	FALSE	TRUE	TRUE	FALSE
EXPH5	FALSE	TRUE	TRUE	FALSE
ATG16L2	FALSE	TRUE	TRUE	FALSE
EED	FALSE	TRUE	TRUE	FALSE
LOC692247	FALSE	TRUE	TRUE	FALSE
STAB1	FALSE	TRUE	TRUE	FALSE
KIZ	FALSE	TRUE	TRUE	FALSE
FFAR4	FALSE	TRUE	FALSE	FALSE
RP11-469M7.1	FALSE	TRUE	TRUE	FALSE
BC069776	FALSE	TRUE	TRUE	FALSE
TMEM91	FALSE	TRUE	TRUE	FALSE
GRM1	FALSE	TRUE	TRUE	FALSE
FLJ38379	FALSE	TRUE	TRUE	FALSE
PCDH10	FALSE	TRUE	TRUE	FALSE
YIF1B	FALSE	TRUE	FALSE	FALSE
TMEM198B	FALSE	TRUE	TRUE	FALSE
GREM1	FALSE	TRUE	TRUE	FALSE
TUBB3	FALSE	TRUE	TRUE	FALSE
MFI2-AS1	FALSE	TRUE	TRUE	FALSE
MOXD1	FALSE	TRUE	TRUE	FALSE
C10orf10	FALSE	TRUE	FALSE	FALSE
TDRD6	FALSE	TRUE	TRUE	FALSE
CYP21A1P	FALSE	TRUE	TRUE	FALSE
FAM166A	FALSE	TRUE	TRUE	FALSE
PPM1M	FALSE	TRUE	TRUE	FALSE
MAP3K4	FALSE	TRUE	TRUE	FALSE
KLHL31	FALSE	TRUE	TRUE	FALSE
LINC01004	FALSE	TRUE	TRUE	FALSE
NDC1	FALSE	TRUE	TRUE	FALSE
IFT80	FALSE	TRUE	TRUE	FALSE
TNXA	FALSE	TRUE	TRUE	FALSE
CKB	FALSE	TRUE	TRUE	FALSE
C15orf59	FALSE	TRUE	FALSE	FALSE
FAM179A	FALSE	TRUE	TRUE	FALSE
CFD	FALSE	TRUE	TRUE	FALSE
KSR1	FALSE	TRUE	TRUE	FALSE
ESM1	FALSE	TRUE	TRUE	FALSE
COL28A1	FALSE	TRUE	TRUE	FALSE
MAATS1	FALSE	TRUE	TRUE	FALSE
BLVRB	FALSE	TRUE	FALSE	FALSE
RMST	FALSE	TRUE	TRUE	FALSE
TUBB	FALSE	TRUE	TRUE	FALSE
SV2B	FALSE	TRUE	FALSE	FALSE
TAGLN2	FALSE	TRUE	TRUE	FALSE
PCDH9	FALSE	TRUE	TRUE	FALSE
IGKC	FALSE	TRUE	TRUE	FALSE
BZW1	FALSE	TRUE	TRUE	FALSE
LMO3	FALSE	TRUE	TRUE	FALSE
LUC7L	FALSE	TRUE	TRUE	FALSE
MAMDC4	FALSE	TRUE	TRUE	FALSE
CENPW	FALSE	TRUE	TRUE	FALSE
RP11-124L9.5	FALSE	TRUE	TRUE	FALSE
CCT6P1	FALSE	TRUE	TRUE	FALSE
RP11-319G9.3	FALSE	TRUE	TRUE	FALSE
RASGEF1A	FALSE	TRUE	FALSE	FALSE
NTN5	FALSE	TRUE	TRUE	FALSE
DFFB	FALSE	TRUE	TRUE	FALSE
ZNF692	FALSE	TRUE	TRUE	FALSE
COX17	FALSE	TRUE	TRUE	FALSE
C1orf168	FALSE	TRUE	FALSE	FALSE
LOC729680	FALSE	TRUE	TRUE	FALSE
RBP7	FALSE	TRUE	TRUE	FALSE
SYT1	FALSE	TRUE	FALSE	FALSE
FBLN1	FALSE	TRUE	TRUE	FALSE
RAD51-AS1	FALSE	TRUE	TRUE	FALSE
RBBP8	FALSE	TRUE	TRUE	FALSE
CD52	FALSE	TRUE	FALSE	TRUE
GATA6-AS1	FALSE	TRUE	TRUE	FALSE
IFT172	FALSE	TRUE	TRUE	FALSE
AMICA1	FALSE	TRUE	TRUE	FALSE
CALY	FALSE	TRUE	TRUE	FALSE
PPP1R16B	FALSE	TRUE	TRUE	FALSE
TXNIP	FALSE	TRUE	TRUE	FALSE
LOC101928524	FALSE	TRUE	TRUE	FALSE
ARHGEF4	FALSE	TRUE	TRUE	FALSE
NPAS3	FALSE	TRUE	FALSE	FALSE
ANKZF1	FALSE	TRUE	TRUE	FALSE
ACCS	FALSE	TRUE	TRUE	FALSE
MARS2	FALSE	TRUE	TRUE	FALSE
PDE7B	FALSE	TRUE	FALSE	FALSE
CLDN7	FALSE	TRUE	TRUE	FALSE
PABPC1L	FALSE	TRUE	TRUE	FALSE
GSAP	FALSE	TRUE	TRUE	FALSE
SLC18A2	FALSE	TRUE	FALSE	FALSE
KMT2A	FALSE	TRUE	TRUE	FALSE
VSIG4	FALSE	TRUE	FALSE	TRUE
PANX1	FALSE	TRUE	TRUE	FALSE
ACAT2	FALSE	TRUE	TRUE	FALSE
LOC100288974	FALSE	TRUE	TRUE	FALSE
ADCY10P1	FALSE	TRUE	TRUE	FALSE
RNASET2	FALSE	TRUE	TRUE	FALSE
SLC26A10	FALSE	TRUE	TRUE	FALSE
C4orf19	FALSE	TRUE	FALSE	FALSE
MTFP1	FALSE	TRUE	TRUE	FALSE
SLC6A16	FALSE	TRUE	FALSE	FALSE
PCDH12	FALSE	TRUE	TRUE	FALSE
HERC2P2	FALSE	TRUE	TRUE	FALSE
MC1R	FALSE	TRUE	TRUE	FALSE
A2M	FALSE	TRUE	TRUE	FALSE
TUBB2A	FALSE	TRUE	TRUE	FALSE
AC083843.1	FALSE	TRUE	TRUE	FALSE
MS4A6A	FALSE	TRUE	FALSE	TRUE
SPRY1	FALSE	TRUE	TRUE	FALSE
AGMAT	FALSE	TRUE	TRUE	FALSE
CAPN3	FALSE	TRUE	TRUE	FALSE
SMAD7	FALSE	TRUE	TRUE	FALSE
TRIB3	FALSE	TRUE	TRUE	FALSE
ID3	FALSE	TRUE	FALSE	FALSE
LAMB3	FALSE	TRUE	FALSE	FALSE
CERCAM	FALSE	TRUE	TRUE	FALSE
LOC440434	FALSE	TRUE	TRUE	FALSE
RP5-1092A3.4	FALSE	TRUE	TRUE	FALSE
KCNAB1	FALSE	TRUE	FALSE	FALSE
AHSA2	FALSE	TRUE	TRUE	FALSE
LOC283713	FALSE	TRUE	FALSE	FALSE
P2RX7	FALSE	TRUE	TRUE	FALSE
APOLD1	FALSE	TRUE	TRUE	FALSE
MS4A7	FALSE	TRUE	FALSE	TRUE
ARHGAP9	FALSE	TRUE	TRUE	FALSE
IRF8	FALSE	TRUE	FALSE	FALSE
MAGED4	FALSE	TRUE	TRUE	FALSE
STAT4	FALSE	TRUE	TRUE	FALSE
AX747132	FALSE	TRUE	FALSE	FALSE
PNISR	FALSE	TRUE	TRUE	FALSE
PRRT2	FALSE	TRUE	TRUE	FALSE
A2M-AS1	FALSE	TRUE	TRUE	FALSE
TSNAXIP1	FALSE	TRUE	TRUE	FALSE
NQO1	FALSE	TRUE	TRUE	FALSE
TTN-AS1	FALSE	TRUE	TRUE	FALSE
GNRH1	FALSE	TRUE	TRUE	FALSE
EME2	FALSE	TRUE	TRUE	FALSE
TNFRSF12A	FALSE	TRUE	FALSE	FALSE
MIRLET7DHG	FALSE	TRUE	TRUE	FALSE
TAPT1-AS1	FALSE	TRUE	TRUE	FALSE
LINC-PINT	FALSE	TRUE	TRUE	FALSE
RGS16	FALSE	TRUE	FALSE	FALSE
DLG3-AS1	FALSE	TRUE	TRUE	FALSE
LOC100506124	FALSE	TRUE	TRUE	FALSE
SFN	FALSE	TRUE	TRUE	FALSE
MFAP4	FALSE	TRUE	TRUE	FALSE
CCDC180	FALSE	TRUE	TRUE	FALSE
LINC01355	FALSE	TRUE	TRUE	FALSE
BDKRB2	FALSE	TRUE	FALSE	FALSE
MPZ	FALSE	TRUE	TRUE	FALSE
OTOGL	FALSE	TRUE	FALSE	FALSE
MCM3AP-AS1	FALSE	TRUE	TRUE	FALSE
BTBD19	FALSE	TRUE	TRUE	FALSE
TXNRD1	FALSE	TRUE	TRUE	FALSE
STKLD1	FALSE	TRUE	TRUE	FALSE
ASPN	FALSE	TRUE	TRUE	FALSE
CACNA2D3	FALSE	TRUE	TRUE	FALSE
ZNF337	FALSE	TRUE	TRUE	FALSE
DSTNP1	FALSE	TRUE	FALSE	FALSE
PXDN	FALSE	TRUE	FALSE	FALSE
LOC221272	FALSE	TRUE	TRUE	FALSE
BC065766	FALSE	TRUE	TRUE	FALSE
AGAP10	FALSE	TRUE	TRUE	FALSE
PLCG1-AS1	FALSE	TRUE	TRUE	FALSE
EFHC1	FALSE	TRUE	FALSE	FALSE
MSS51	FALSE	TRUE	TRUE	FALSE
L3MBTL1	FALSE	TRUE	TRUE	FALSE
LOC100132352	FALSE	TRUE	TRUE	FALSE
AJ420595	FALSE	TRUE	FALSE	FALSE
LOC101928189	FALSE	TRUE	TRUE	FALSE
TXN	FALSE	TRUE	TRUE	FALSE
PON1	FALSE	TRUE	FALSE	FALSE
AK023627	FALSE	TRUE	TRUE	FALSE
ADAMTS12	FALSE	TRUE	FALSE	FALSE
SLC6A6	FALSE	TRUE	TRUE	FALSE
NAGS	FALSE	TRUE	TRUE	FALSE
DNAH7	FALSE	TRUE	TRUE	FALSE
PTPRH	FALSE	TRUE	TRUE	FALSE
RP11-846E15.4	FALSE	TRUE	TRUE	FALSE
NPTN-IT1	FALSE	TRUE	TRUE	FALSE
ITGB2	FALSE	TRUE	FALSE	TRUE
CIB1	FALSE	TRUE	FALSE	FALSE
SLC24A3	FALSE	TRUE	TRUE	FALSE
ABCC5	FALSE	TRUE	TRUE	FALSE
LINC00511	FALSE	TRUE	TRUE	FALSE
PPOX	FALSE	TRUE	TRUE	FALSE
AGAP11	FALSE	TRUE	TRUE	FALSE
NFKB2	FALSE	TRUE	FALSE	FALSE
GABBR1	FALSE	TRUE	TRUE	FALSE
CLDN23	FALSE	TRUE	FALSE	FALSE
PLAC8	FALSE	TRUE	FALSE	FALSE
LOC389765	FALSE	TRUE	TRUE	FALSE
C7	FALSE	TRUE	TRUE	FALSE
MALL	FALSE	TRUE	FALSE	FALSE
ANK1	FALSE	TRUE	FALSE	FALSE
PABPN1	FALSE	TRUE	TRUE	FALSE
KRT7	FALSE	TRUE	FALSE	FALSE
STEAP3	FALSE	TRUE	TRUE	FALSE
COL4A3	FALSE	TRUE	FALSE	FALSE
AK096592	FALSE	TRUE	TRUE	FALSE
RP3-368A4.6	FALSE	TRUE	TRUE	FALSE
RP5-1074L1.4	FALSE	TRUE	TRUE	FALSE
TCTN1	FALSE	TRUE	TRUE	FALSE
TUB	FALSE	TRUE	TRUE	FALSE
KLHDC1	FALSE	TRUE	FALSE	FALSE
GSTM2	FALSE	TRUE	TRUE	FALSE
NXF1	FALSE	TRUE	TRUE	FALSE
C1orf228	FALSE	TRUE	TRUE	FALSE
ECHDC2	FALSE	TRUE	TRUE	FALSE
CSGALNACT1	FALSE	TRUE	TRUE	FALSE
AP1S3	FALSE	TRUE	TRUE	FALSE
ENGASE	FALSE	TRUE	TRUE	FALSE
ABHD3	FALSE	TRUE	TRUE	FALSE
ARRDC4	FALSE	TRUE	FALSE	FALSE
LHX4-AS1	FALSE	TRUE	TRUE	FALSE
SLC25A27	FALSE	TRUE	TRUE	FALSE
CHAC2	FALSE	TRUE	TRUE	FALSE
PCED1A	FALSE	TRUE	TRUE	FALSE
CKS2	FALSE	TRUE	TRUE	FALSE
CLHC1	FALSE	TRUE	TRUE	FALSE
LAMA2	FALSE	TRUE	TRUE	FALSE
SMOX	FALSE	TRUE	FALSE	FALSE
RGS11	FALSE	TRUE	TRUE	FALSE
GSTM1	FALSE	TRUE	TRUE	FALSE
ERICH3	FALSE	TRUE	TRUE	FALSE
TTC18	FALSE	TRUE	TRUE	FALSE
IGFN1	FALSE	TRUE	FALSE	FALSE
S100B	FALSE	TRUE	TRUE	FALSE
UNC5C	FALSE	TRUE	FALSE	FALSE
ANXA10	FALSE	TRUE	FALSE	FALSE
PLEK2	FALSE	TRUE	FALSE	FALSE
ZNF862	FALSE	TRUE	TRUE	FALSE
HMGA1	FALSE	TRUE	TRUE	FALSE
LOC730102	FALSE	TRUE	FALSE	FALSE
LDB2	FALSE	TRUE	TRUE	FALSE
ADCY4	FALSE	TRUE	TRUE	FALSE
TENM2	FALSE	TRUE	TRUE	FALSE
KCNQ2	FALSE	TRUE	FALSE	FALSE
LINC00969	FALSE	TRUE	TRUE	FALSE
LOC645513	FALSE	TRUE	TRUE	FALSE
ARHGAP33	FALSE	TRUE	TRUE	FALSE
EMILIN3	FALSE	TRUE	TRUE	FALSE
FBXO15	FALSE	TRUE	FALSE	FALSE
EBP	FALSE	TRUE	TRUE	FALSE
NUDT1	FALSE	TRUE	FALSE	FALSE
KRT8	FALSE	TRUE	FALSE	FALSE
LOC441081	FALSE	TRUE	TRUE	FALSE
KLHL3	FALSE	TRUE	TRUE	FALSE
RNASE6	FALSE	TRUE	FALSE	TRUE
CALCA	FALSE	TRUE	FALSE	FALSE
RP11-196G18.24	FALSE	TRUE	TRUE	FALSE
GRAMD1C	FALSE	TRUE	TRUE	FALSE
ZFR2	FALSE	TRUE	TRUE	FALSE
GIMAP7	FALSE	TRUE	TRUE	FALSE
EPHA3	FALSE	TRUE	TRUE	FALSE
MOB3C	FALSE	TRUE	TRUE	FALSE
ROR2	FALSE	TRUE	TRUE	FALSE
C19orf33	FALSE	TRUE	FALSE	FALSE
SNED1	FALSE	TRUE	TRUE	FALSE
PAN2	FALSE	TRUE	TRUE	FALSE
CNTNAP3	FALSE	TRUE	TRUE	FALSE
LOC101926951	FALSE	TRUE	FALSE	FALSE
LOC101929112	FALSE	TRUE	TRUE	FALSE
TAF1D	FALSE	TRUE	TRUE	FALSE
COLGALT2	FALSE	TRUE	FALSE	FALSE
BZRAP1	FALSE	TRUE	TRUE	FALSE
EIF5A	FALSE	TRUE	TRUE	FALSE
LRP8	FALSE	TRUE	TRUE	FALSE
ZGLP1	FALSE	TRUE	TRUE	FALSE
LOC101929855	FALSE	TRUE	TRUE	FALSE
WDR52	FALSE	TRUE	TRUE	FALSE
BMP2	FALSE	TRUE	FALSE	FALSE
AIF1L	FALSE	TRUE	TRUE	FALSE
TTLL6	FALSE	TRUE	TRUE	FALSE
MGP	FALSE	TRUE	TRUE	FALSE
LOC100129518	FALSE	TRUE	FALSE	FALSE
LOC155060	FALSE	TRUE	TRUE	FALSE
GNAL	FALSE	TRUE	FALSE	FALSE
COX10-AS1	FALSE	TRUE	TRUE	FALSE
TUBGCP6	FALSE	TRUE	TRUE	FALSE
CDK5RAP3	FALSE	TRUE	TRUE	FALSE
EPOR	FALSE	TRUE	TRUE	FALSE
YWHAZ	FALSE	TRUE	TRUE	FALSE
EPHX1	FALSE	TRUE	TRUE	FALSE
RGL2	FALSE	TRUE	TRUE	FALSE
CXCL12	FALSE	TRUE	FALSE	FALSE
LRRC48	FALSE	TRUE	TRUE	FALSE
GPR176	FALSE	TRUE	FALSE	FALSE
VGF	FALSE	TRUE	TRUE	FALSE
LINC00152	FALSE	TRUE	TRUE	FALSE
RHOD	FALSE	TRUE	FALSE	FALSE
IL11RA	FALSE	TRUE	TRUE	FALSE
INSIG2	FALSE	TRUE	TRUE	FALSE
IGLV1-44	FALSE	TRUE	TRUE	FALSE
C1orf162	FALSE	TRUE	TRUE	FALSE
PRO1804	FALSE	TRUE	TRUE	FALSE
SPARCL1	FALSE	TRUE	TRUE	FALSE
RP11-486G15.2	FALSE	TRUE	FALSE	FALSE
KIAA1377	FALSE	TRUE	FALSE	FALSE
SLC2A2	FALSE	TRUE	FALSE	FALSE
FBLN5	FALSE	TRUE	TRUE	FALSE
LINC01279	FALSE	TRUE	TRUE	FALSE
CHML	FALSE	TRUE	FALSE	FALSE
STARD9	FALSE	TRUE	TRUE	FALSE
MIR6840	FALSE	TRUE	TRUE	FALSE
PRSS23	FALSE	TRUE	TRUE	FALSE
LINC00665	FALSE	TRUE	FALSE	FALSE
MST1	FALSE	TRUE	TRUE	FALSE
ZNF334	FALSE	TRUE	TRUE	FALSE
BDNF	FALSE	TRUE	FALSE	FALSE
AL833181	FALSE	TRUE	TRUE	FALSE
NECAB2	FALSE	TRUE	FALSE	FALSE
BPIFC	FALSE	TRUE	TRUE	FALSE
TNC	FALSE	TRUE	FALSE	FALSE
NR2F1-AS1	FALSE	TRUE	FALSE	FALSE
PLEKHB1	FALSE	TRUE	TRUE	FALSE
LYN	FALSE	TRUE	FALSE	FALSE
C1QB	FALSE	TRUE	FALSE	TRUE
OLFML3	FALSE	TRUE	TRUE	FALSE
NXT2	FALSE	TRUE	FALSE	FALSE
TLR5	FALSE	TRUE	TRUE	FALSE
DNAH6	FALSE	TRUE	TRUE	FALSE
PSMB8	FALSE	TRUE	FALSE	FALSE
RP11-95O2.1	FALSE	TRUE	TRUE	FALSE
F11R	FALSE	TRUE	TRUE	FALSE
TENC1	FALSE	TRUE	TRUE	FALSE
RP11-1275H24.2	FALSE	TRUE	TRUE	FALSE
C3AR1	FALSE	TRUE	FALSE	TRUE
CPED1	FALSE	TRUE	TRUE	FALSE
ZMAT1	FALSE	TRUE	TRUE	FALSE
HLA-DPA1	FALSE	TRUE	FALSE	TRUE
CR936796	FALSE	TRUE	TRUE	FALSE
SH3BGRL3	FALSE	TRUE	FALSE	FALSE
RP2	FALSE	TRUE	TRUE	FALSE
CPPED1	FALSE	TRUE	TRUE	FALSE
CRTAC1	FALSE	TRUE	TRUE	FALSE
HLA-DRB1	FALSE	TRUE	FALSE	TRUE
CD5	FALSE	TRUE	FALSE	FALSE
MROH7	FALSE	TRUE	TRUE	FALSE
TES	FALSE	TRUE	TRUE	FALSE
LOC102724275	FALSE	TRUE	FALSE	FALSE
EPHB2	FALSE	TRUE	TRUE	FALSE
RPS6KA2	FALSE	TRUE	FALSE	FALSE
ZNF133	FALSE	TRUE	TRUE	FALSE
CORO1C	FALSE	TRUE	TRUE	FALSE
CDC42EP2	FALSE	TRUE	FALSE	FALSE
GUSBP4	FALSE	TRUE	TRUE	FALSE
NME9	FALSE	TRUE	TRUE	FALSE
KRT18	FALSE	TRUE	FALSE	FALSE
SLCO2A1	FALSE	TRUE	TRUE	FALSE
IGLC1	FALSE	TRUE	TRUE	FALSE
SLITRK1	FALSE	TRUE	TRUE	FALSE
PEX6	FALSE	TRUE	TRUE	FALSE
ZNF367	FALSE	TRUE	TRUE	FALSE
KAT2A	FALSE	TRUE	TRUE	FALSE
SERINC2	FALSE	TRUE	FALSE	FALSE
ZNF469	FALSE	TRUE	FALSE	FALSE
COL5A3	FALSE	TRUE	FALSE	FALSE
FAM101B	FALSE	TRUE	TRUE	FALSE
SMAGP	FALSE	TRUE	FALSE	FALSE
LOC102724316	FALSE	TRUE	TRUE	FALSE
STK17A	FALSE	TRUE	FALSE	FALSE
C3orf67	FALSE	TRUE	FALSE	FALSE
PAN3-AS1	FALSE	TRUE	TRUE	FALSE
COL14A1	FALSE	TRUE	TRUE	FALSE
FAM84A	FALSE	TRUE	FALSE	FALSE
PRKCDBP	FALSE	TRUE	FALSE	FALSE
AGBL3	FALSE	TRUE	TRUE	FALSE
BMF	FALSE	TRUE	FALSE	FALSE
RP11-258C19.7	FALSE	TRUE	TRUE	FALSE
IQSEC3	FALSE	TRUE	FALSE	FALSE
HCG8	FALSE	TRUE	TRUE	FALSE
SLIT3	FALSE	TRUE	TRUE	FALSE
VIPR1	FALSE	TRUE	TRUE	FALSE
CD74	FALSE	TRUE	FALSE	TRUE
SEPT7P2	FALSE	TRUE	TRUE	FALSE
C1orf213	FALSE	TRUE	TRUE	FALSE
ANGPTL1	FALSE	TRUE	TRUE	FALSE
CYAT1	FALSE	TRUE	TRUE	FALSE
SDC4	FALSE	TRUE	FALSE	FALSE
DPY19L2	FALSE	TRUE	TRUE	FALSE
GOLGA2P5	FALSE	TRUE	TRUE	FALSE
MTPN	FALSE	TRUE	TRUE	FALSE
ZNF780B	FALSE	TRUE	FALSE	FALSE
SLC24A2	FALSE	TRUE	FALSE	FALSE
ZNF213-AS1	FALSE	TRUE	TRUE	FALSE
PPIEL	FALSE	TRUE	TRUE	FALSE
PSMG3-AS1	FALSE	TRUE	TRUE	FALSE
ZNF404	FALSE	TRUE	TRUE	FALSE
KRT80	FALSE	TRUE	FALSE	FALSE
TNFSF15	FALSE	TRUE	FALSE	FALSE
B3GNT7	FALSE	TRUE	FALSE	FALSE
FAXDC2	FALSE	TRUE	TRUE	FALSE
RAB31	FALSE	TRUE	FALSE	FALSE
COL7A1	FALSE	TRUE	FALSE	FALSE
HMGB3P1	FALSE	TRUE	TRUE	FALSE
SHANK3	FALSE	TRUE	TRUE	FALSE
MMP1	FALSE	TRUE	FALSE	FALSE
GARNL3	FALSE	TRUE	TRUE	FALSE
PDCD4-AS1	FALSE	TRUE	FALSE	FALSE
JUP	FALSE	TRUE	TRUE	FALSE
BCL10	FALSE	TRUE	TRUE	FALSE
HNRNPU-AS1	FALSE	TRUE	TRUE	FALSE
LOC100132057	FALSE	TRUE	FALSE	FALSE
HAND2-AS1	FALSE	TRUE	TRUE	FALSE
RP11-61L19.3	FALSE	TRUE	TRUE	FALSE
ATL3	FALSE	TRUE	FALSE	FALSE
FAM156A	FALSE	TRUE	TRUE	FALSE
SRPX	FALSE	TRUE	TRUE	FALSE
ITGBL1	FALSE	TRUE	FALSE	FALSE
HSF4	FALSE	TRUE	TRUE	FALSE
KRT19	FALSE	TRUE	FALSE	FALSE
KL	FALSE	TRUE	FALSE	FALSE
LOC100505664	FALSE	TRUE	FALSE	FALSE
ISG20	FALSE	TRUE	TRUE	FALSE
ARSG	FALSE	TRUE	TRUE	FALSE
SEMA7A	FALSE	TRUE	TRUE	FALSE
TNFSF13B	FALSE	TRUE	TRUE	FALSE
MRAP2	FALSE	TRUE	FALSE	FALSE
RRAS2	FALSE	TRUE	TRUE	FALSE
LAMA3	FALSE	TRUE	FALSE	FALSE
SYNPO2	FALSE	TRUE	TRUE	FALSE
CFH	FALSE	TRUE	TRUE	FALSE
RP11-295G20.2	FALSE	TRUE	FALSE	FALSE
RP11-158G18.1	FALSE	TRUE	TRUE	FALSE
PKLR	FALSE	TRUE	TRUE	FALSE
MYO1E	FALSE	TRUE	FALSE	FALSE
KMO	FALSE	TRUE	TRUE	FALSE
DYNC2H1	FALSE	TRUE	TRUE	FALSE
CDRT4	FALSE	TRUE	TRUE	FALSE
LOC100288893	FALSE	TRUE	TRUE	FALSE
C16orf54	FALSE	TRUE	TRUE	FALSE
SLC12A5	FALSE	TRUE	FALSE	FALSE
KLKB1	FALSE	TRUE	TRUE	FALSE
SH3BP5-AS1	FALSE	TRUE	TRUE	FALSE
FCGBP	FALSE	TRUE	TRUE	FALSE
BOC	FALSE	TRUE	TRUE	FALSE
PNP	FALSE	TRUE	FALSE	FALSE
IDI2-AS1	FALSE	TRUE	TRUE	FALSE
ASTN1	FALSE	TRUE	FALSE	FALSE
PDP1	FALSE	TRUE	TRUE	FALSE
PRELP	FALSE	TRUE	TRUE	FALSE
LPL	FALSE	TRUE	TRUE	FALSE
C1orf204	FALSE	TRUE	TRUE	FALSE
CHN1	FALSE	TRUE	FALSE	FALSE
CYP2E1	FALSE	TRUE	TRUE	FALSE
IGF2BP2	FALSE	TRUE	FALSE	FALSE
RP1-193H18.2	FALSE	TRUE	TRUE	FALSE
LOC101930052	FALSE	TRUE	TRUE	FALSE
FAM83G	FALSE	TRUE	FALSE	FALSE
CTD-2537I9.5	FALSE	TRUE	TRUE	FALSE
ZNF165	FALSE	TRUE	TRUE	FALSE
BAIAP3	FALSE	TRUE	TRUE	FALSE
C10orf25	FALSE	TRUE	FALSE	FALSE
RP11-190A12.8	FALSE	TRUE	TRUE	FALSE
NXF2	FALSE	TRUE	TRUE	FALSE
LOC100128840	FALSE	TRUE	TRUE	FALSE
NEURL3	FALSE	TRUE	FALSE	FALSE
ANKS1B	FALSE	TRUE	FALSE	FALSE
DIAPH1	FALSE	TRUE	TRUE	FALSE
IL13RA1	FALSE	TRUE	TRUE	FALSE
TBCK	FALSE	TRUE	TRUE	FALSE
FAM43A	FALSE	TRUE	TRUE	FALSE
ITGA2	FALSE	TRUE	FALSE	FALSE
FAM132B	FALSE	TRUE	TRUE	FALSE
RP11-846E15.2	FALSE	TRUE	FALSE	FALSE
TEKT2	FALSE	TRUE	TRUE	FALSE
ARNTL2	FALSE	TRUE	TRUE	FALSE
CRYGS	FALSE	TRUE	TRUE	FALSE
KIAA0485	FALSE	TRUE	TRUE	FALSE
ACTG1P4	FALSE	TRUE	TRUE	FALSE
SEC31B	FALSE	TRUE	TRUE	FALSE
HLA-DPB1	FALSE	TRUE	FALSE	TRUE
RP11-135A1.2	FALSE	TRUE	TRUE	FALSE
RP11-395I6.3	FALSE	TRUE	TRUE	FALSE
CPVL	FALSE	TRUE	FALSE	TRUE
SVEP1	FALSE	TRUE	TRUE	FALSE
SLC27A3	FALSE	TRUE	TRUE	FALSE
RHOF	FALSE	TRUE	FALSE	FALSE
DICER1-AS1	FALSE	TRUE	TRUE	FALSE
KCNT2	FALSE	TRUE	TRUE	FALSE
LOC100507507	FALSE	TRUE	FALSE	FALSE
HCN3	FALSE	TRUE	TRUE	FALSE
PLAU	FALSE	TRUE	FALSE	FALSE
LOC441204	FALSE	TRUE	TRUE	FALSE
LOC100507547	FALSE	TRUE	FALSE	FALSE
PTGDS	FALSE	TRUE	TRUE	FALSE
IL1RN	FALSE	TRUE	FALSE	FALSE
STAP2	FALSE	TRUE	FALSE	FALSE
RNF125	FALSE	TRUE	TRUE	FALSE
MUSTN1	FALSE	TRUE	TRUE	FALSE
DENND2A	FALSE	TRUE	FALSE	FALSE
RMDN2	FALSE	TRUE	TRUE	FALSE
HN1	FALSE	TRUE	FALSE	FALSE
ANXA3	FALSE	TRUE	FALSE	FALSE
UBXN10	FALSE	TRUE	FALSE	FALSE
SCARNA15	FALSE	TRUE	TRUE	FALSE
RGS3	FALSE	TRUE	FALSE	FALSE
TIGD4	FALSE	TRUE	TRUE	FALSE
CXCL1	FALSE	TRUE	FALSE	FALSE
TPM4	FALSE	TRUE	FALSE	FALSE
LAD1	FALSE	TRUE	FALSE	FALSE
PSMB10	FALSE	TRUE	FALSE	FALSE
KRT23	FALSE	TRUE	FALSE	FALSE
AMT	FALSE	TRUE	TRUE	FALSE
STS	FALSE	TRUE	FALSE	FALSE
CDH10	FALSE	TRUE	FALSE	FALSE
LOC100130741	FALSE	TRUE	FALSE	FALSE
CYP2C8	FALSE	TRUE	TRUE	FALSE
JAM2	FALSE	TRUE	TRUE	FALSE
LOC284513	FALSE	TRUE	TRUE	FALSE
WDR96	FALSE	TRUE	TRUE	FALSE
ABHD14A	FALSE	TRUE	TRUE	FALSE
CPA3	FALSE	TRUE	TRUE	FALSE
VNN1	FALSE	TRUE	FALSE	FALSE
ELF3	FALSE	TRUE	FALSE	FALSE
STK33	FALSE	TRUE	TRUE	FALSE
KSR2	FALSE	TRUE	FALSE	FALSE
LOC100128108	FALSE	TRUE	FALSE	FALSE
DCDC1	FALSE	TRUE	FALSE	FALSE
NRAS	FALSE	TRUE	TRUE	FALSE
EDN1	FALSE	TRUE	FALSE	FALSE
LRRC59	FALSE	TRUE	FALSE	FALSE
RAB26	FALSE	TRUE	TRUE	FALSE
LINC00115	FALSE	TRUE	TRUE	FALSE
KIF12	FALSE	TRUE	TRUE	FALSE
S100A11P1	FALSE	TRUE	FALSE	FALSE
FAM162B	FALSE	TRUE	TRUE	FALSE
ITGB6	FALSE	TRUE	FALSE	FALSE
CHRDL1	FALSE	TRUE	TRUE	FALSE
TTC8	FALSE	TRUE	FALSE	FALSE
C5	FALSE	TRUE	TRUE	FALSE
VEGFC	FALSE	TRUE	TRUE	FALSE
ANXA2P2	FALSE	TRUE	FALSE	FALSE
RASSF4	FALSE	TRUE	TRUE	FALSE
P2RY1	FALSE	TRUE	FALSE	FALSE
TDRD9	FALSE	TRUE	FALSE	FALSE
ITGA9	FALSE	TRUE	TRUE	FALSE
CLDN4	FALSE	TRUE	FALSE	FALSE
PDK4	FALSE	TRUE	TRUE	FALSE
HIST1H1C	FALSE	TRUE	TRUE	FALSE
SERPINF1	FALSE	TRUE	TRUE	FALSE
MAP2K6	FALSE	TRUE	FALSE	FALSE
C1QC	FALSE	TRUE	FALSE	TRUE
CD58	FALSE	TRUE	FALSE	FALSE
LOC286367	FALSE	TRUE	TRUE	FALSE
CYP46A1	FALSE	TRUE	TRUE	FALSE
TNFAIP3	FALSE	TRUE	FALSE	FALSE
HMGCS1	FALSE	TRUE	TRUE	FALSE
LOC102724356	FALSE	TRUE	TRUE	FALSE
SLC8A1	FALSE	TRUE	FALSE	FALSE
MFI2	FALSE	TRUE	TRUE	FALSE
AGO2	FALSE	TRUE	TRUE	FALSE
GSTA1	FALSE	TRUE	FALSE	FALSE
LOC100996412	FALSE	TRUE	TRUE	FALSE
DUOXA1	FALSE	TRUE	FALSE	FALSE
SPAG8	FALSE	TRUE	TRUE	FALSE
P2RX5	FALSE	TRUE	FALSE	FALSE
NLRP3	FALSE	TRUE	TRUE	FALSE
MLIP	FALSE	TRUE	FALSE	FALSE
ANGPTL2	FALSE	TRUE	TRUE	FALSE
IFI30	FALSE	TRUE	FALSE	FALSE
PON3	FALSE	TRUE	FALSE	FALSE
CD36	FALSE	TRUE	TRUE	FALSE
RP11-727A23.11	FALSE	TRUE	TRUE	FALSE
CNTN3	FALSE	TRUE	TRUE	FALSE
MYH9	FALSE	TRUE	FALSE	FALSE
TFPI2	FALSE	TRUE	FALSE	FALSE
LOC100507073	FALSE	TRUE	TRUE	FALSE
C15orf45	FALSE	TRUE	FALSE	FALSE
LUM	FALSE	TRUE	TRUE	FALSE
CIT	FALSE	TRUE	FALSE	FALSE
LEFTY1	FALSE	TRUE	FALSE	FALSE
MUC13	FALSE	TRUE	TRUE	FALSE
KIAA0895L	FALSE	TRUE	TRUE	FALSE
MGAM	FALSE	TRUE	TRUE	FALSE
GRIK2	FALSE	TRUE	FALSE	FALSE
MVP	FALSE	TRUE	FALSE	FALSE
RAB32	FALSE	TRUE	FALSE	FALSE
RORC	FALSE	TRUE	TRUE	FALSE
TRIM47	FALSE	TRUE	FALSE	FALSE
CIITA	FALSE	TRUE	FALSE	TRUE
ABCA9	FALSE	TRUE	TRUE	FALSE
TGFA	FALSE	TRUE	FALSE	FALSE
STX18-AS1	FALSE	TRUE	FALSE	FALSE
MOB3B	FALSE	TRUE	FALSE	FALSE
TTC9	FALSE	TRUE	TRUE	FALSE
ABLIM3	FALSE	TRUE	FALSE	FALSE
CES4A	FALSE	TRUE	TRUE	FALSE
LOC102724537	FALSE	TRUE	TRUE	FALSE
RP11-216L13.19	FALSE	TRUE	TRUE	FALSE
FUT2	FALSE	TRUE	FALSE	FALSE
C12orf49	FALSE	TRUE	FALSE	FALSE
LOC100289230	FALSE	TRUE	FALSE	FALSE
DNAH12	FALSE	TRUE	TRUE	FALSE
HK1	FALSE	TRUE	FALSE	FALSE
DCN	FALSE	TRUE	TRUE	FALSE
LINC00963	FALSE	TRUE	FALSE	FALSE
CTA-390C10.10	FALSE	TRUE	TRUE	FALSE
EPHA2	FALSE	TRUE	FALSE	FALSE
SGK223	FALSE	TRUE	FALSE	FALSE
TCERG1L	FALSE	TRUE	FALSE	FALSE
BIRC3	FALSE	TRUE	FALSE	FALSE
HKDC1	FALSE	TRUE	FALSE	FALSE
SNAI2	FALSE	TRUE	FALSE	FALSE
KCNH6	FALSE	TRUE	TRUE	FALSE
SLC44A4	FALSE	TRUE	FALSE	FALSE
AK021804	FALSE	TRUE	TRUE	FALSE
MDH1B	FALSE	TRUE	FALSE	FALSE
RP11-38P22.2	FALSE	TRUE	FALSE	FALSE
NAMPT	FALSE	TRUE	FALSE	FALSE
GIMAP6	FALSE	TRUE	TRUE	FALSE
PDZK1IP1	FALSE	TRUE	FALSE	FALSE
RHPN2	FALSE	TRUE	FALSE	FALSE
C1orf106	FALSE	TRUE	FALSE	FALSE
S1PR3	FALSE	TRUE	FALSE	FALSE
FAM13C	FALSE	TRUE	FALSE	FALSE
CCRL2	FALSE	TRUE	FALSE	FALSE
LINC00893	FALSE	TRUE	TRUE	FALSE
EMP3	FALSE	TRUE	FALSE	FALSE
MICALL1	FALSE	TRUE	FALSE	FALSE
SOX4	FALSE	TRUE	FALSE	FALSE
S100A11	FALSE	TRUE	FALSE	FALSE
PTGS2	FALSE	TRUE	TRUE	FALSE
ACOT9	FALSE	TRUE	FALSE	FALSE
GPRC5B	FALSE	TRUE	FALSE	FALSE
PROSER2	FALSE	TRUE	FALSE	FALSE
PSMB9	FALSE	TRUE	FALSE	FALSE
GRIA2	FALSE	TRUE	FALSE	FALSE
COL4A4	FALSE	TRUE	FALSE	FALSE
RAI14	FALSE	TRUE	FALSE	FALSE
SLC14A1	FALSE	TRUE	TRUE	FALSE
GPX2	FALSE	TRUE	FALSE	FALSE
FAM153A	FALSE	TRUE	TRUE	FALSE
PGM5-AS1	FALSE	TRUE	TRUE	FALSE
IFIT3	FALSE	TRUE	FALSE	FALSE
KLF5	FALSE	TRUE	FALSE	FALSE
LOC338620	FALSE	TRUE	FALSE	FALSE
CTD-2292M16.8	FALSE	TRUE	FALSE	FALSE
RIPK2	FALSE	TRUE	FALSE	FALSE
DPY19L2P2	FALSE	TRUE	FALSE	FALSE
KLHL41	FALSE	TRUE	TRUE	FALSE
HLA-DQB1	FALSE	TRUE	FALSE	TRUE
LAMC2	FALSE	TRUE	TRUE	FALSE
LYPD1	FALSE	TRUE	FALSE	FALSE
MCTP1	FALSE	TRUE	FALSE	FALSE
PRTFDC1	FALSE	TRUE	FALSE	FALSE
FAM160A1	FALSE	TRUE	TRUE	FALSE
COPG2IT1	FALSE	TRUE	FALSE	FALSE
VANGL1	FALSE	TRUE	FALSE	FALSE
S100A16	FALSE	TRUE	FALSE	FALSE
ISG15	FALSE	TRUE	TRUE	FALSE
CLCF1	FALSE	TRUE	FALSE	FALSE
GRIA4	FALSE	TRUE	FALSE	FALSE
NALCN	FALSE	TRUE	FALSE	FALSE
ID2	FALSE	TRUE	FALSE	FALSE
ADH1C	FALSE	TRUE	FALSE	FALSE
TNFRSF10A	FALSE	TRUE	FALSE	FALSE
CLDN2	FALSE	TRUE	FALSE	FALSE
LHFPL2	FALSE	TRUE	FALSE	FALSE
FCGR2A	FALSE	TRUE	FALSE	TRUE
KIFC2	FALSE	TRUE	TRUE	FALSE
HFM1	FALSE	TRUE	FALSE	FALSE
CDC42EP1	FALSE	TRUE	FALSE	FALSE
CCDC78	FALSE	TRUE	TRUE	FALSE
TGFB2	FALSE	TRUE	FALSE	FALSE
GDF15	FALSE	TRUE	FALSE	FALSE
HLA-DRA	FALSE	TRUE	FALSE	TRUE
PHLDA1	FALSE	TRUE	FALSE	FALSE
CEACAM7	FALSE	TRUE	FALSE	FALSE
GCNT3	FALSE	TRUE	FALSE	FALSE
ATP13A3	FALSE	TRUE	TRUE	FALSE
SLC35F2	FALSE	TRUE	FALSE	FALSE
LOC100996717	FALSE	TRUE	FALSE	FALSE
DHCR24	FALSE	TRUE	FALSE	FALSE
IRAK3	FALSE	TRUE	TRUE	FALSE
TGFBI	FALSE	TRUE	FALSE	FALSE
LCN12	FALSE	TRUE	TRUE	FALSE
PTGIS	FALSE	TRUE	TRUE	FALSE
FOXH1	FALSE	TRUE	TRUE	FALSE
C6orf141	FALSE	TRUE	FALSE	FALSE
C3orf52	FALSE	TRUE	FALSE	FALSE
PGM2L1	FALSE	TRUE	TRUE	FALSE
FGF2	FALSE	TRUE	FALSE	FALSE
PDLIM7	FALSE	TRUE	FALSE	FALSE
FAM184A	FALSE	TRUE	FALSE	FALSE
MIR29B2	FALSE	TRUE	FALSE	FALSE
FAM228B	FALSE	TRUE	TRUE	FALSE
VWF	FALSE	TRUE	TRUE	FALSE
ADHFE1	FALSE	TRUE	TRUE	FALSE
ANKRD36BP2	FALSE	TRUE	FALSE	FALSE
ITGA5	FALSE	TRUE	FALSE	FALSE
TFPI	FALSE	TRUE	FALSE	FALSE
HEPACAM2	FALSE	TRUE	FALSE	FALSE
ZNF204P	FALSE	TRUE	TRUE	FALSE
BEGAIN	FALSE	TRUE	FALSE	FALSE
LOC401220	FALSE	TRUE	FALSE	FALSE
CBLN4	FALSE	TRUE	FALSE	FALSE
CATSPERB	FALSE	TRUE	FALSE	FALSE
RAMP2	FALSE	TRUE	TRUE	FALSE
NCRNA00185	FALSE	TRUE	FALSE	FALSE
RP11-285J16.1	FALSE	TRUE	TRUE	FALSE
IGSF3	FALSE	TRUE	FALSE	FALSE
EP300-AS1	FALSE	TRUE	TRUE	FALSE
TMEM86B	FALSE	TRUE	TRUE	FALSE
ICAM1	FALSE	TRUE	FALSE	FALSE
SLC41A2	FALSE	TRUE	TRUE	FALSE
CCL2	FALSE	TRUE	FALSE	FALSE
TRIM46	FALSE	TRUE	TRUE	FALSE
MOSPD1	FALSE	TRUE	FALSE	FALSE
CPM	FALSE	TRUE	FALSE	FALSE
PTGES	FALSE	TRUE	FALSE	FALSE
MESDC1	FALSE	TRUE	TRUE	FALSE
CPA4	FALSE	TRUE	FALSE	FALSE
DDX11L2	FALSE	TRUE	TRUE	FALSE
CDH6	FALSE	TRUE	TRUE	FALSE
IL15RA	FALSE	TRUE	FALSE	FALSE
PADI2	FALSE	TRUE	FALSE	TRUE
LOC644656	FALSE	TRUE	TRUE	FALSE
TPM1	FALSE	TRUE	FALSE	FALSE
IL6	FALSE	TRUE	TRUE	FALSE
HBEGF	FALSE	TRUE	FALSE	FALSE
DSCAM	FALSE	TRUE	TRUE	FALSE
BRI3	FALSE	TRUE	FALSE	FALSE
PDZD4	FALSE	TRUE	FALSE	FALSE
RP11-157P1.4	FALSE	TRUE	TRUE	FALSE
ZNF781	FALSE	TRUE	FALSE	FALSE
ZYX	FALSE	TRUE	FALSE	FALSE
NRSN1	FALSE	TRUE	FALSE	FALSE
ZNF177	FALSE	TRUE	TRUE	FALSE
RP11-2E11.9	FALSE	TRUE	FALSE	FALSE
IRAK2	FALSE	TRUE	TRUE	FALSE
PLCH2	FALSE	TRUE	FALSE	FALSE
PIEZO2	FALSE	TRUE	FALSE	FALSE
SLC38A1	FALSE	TRUE	FALSE	FALSE
ABCC4	FALSE	TRUE	TRUE	FALSE
IFITM1	FALSE	TRUE	FALSE	TRUE
LINC00865	FALSE	TRUE	TRUE	FALSE
FGF13	FALSE	TRUE	FALSE	FALSE
LGALS9	FALSE	TRUE	FALSE	FALSE
DUSP4	FALSE	TRUE	FALSE	FALSE
PPAP2C	FALSE	TRUE	FALSE	FALSE
RAB27B	FALSE	TRUE	FALSE	FALSE
FAM78B	FALSE	TRUE	TRUE	FALSE
DHRS3	FALSE	TRUE	FALSE	FALSE
FGL2	FALSE	TRUE	FALSE	TRUE
PMEPA1	FALSE	TRUE	FALSE	FALSE
GADD45A	FALSE	TRUE	TRUE	FALSE
HYMAI	FALSE	TRUE	FALSE	FALSE
CDR2L	FALSE	TRUE	FALSE	FALSE
RASGRP3	FALSE	TRUE	FALSE	FALSE
OGFRL1	FALSE	TRUE	FALSE	FALSE
SH2D4A	FALSE	TRUE	FALSE	FALSE
IL32	FALSE	TRUE	FALSE	FALSE
PRPH	FALSE	TRUE	TRUE	FALSE
MAPK10	FALSE	TRUE	FALSE	FALSE
LYPD6	FALSE	TRUE	FALSE	FALSE
EDNRA	FALSE	TRUE	FALSE	FALSE
RND3	FALSE	TRUE	FALSE	FALSE
MS4A8	FALSE	TRUE	TRUE	FALSE
SLC16A1	FALSE	TRUE	FALSE	FALSE
CEACAM6	FALSE	TRUE	FALSE	FALSE
TPSB2	FALSE	TRUE	TRUE	FALSE
RP11-112J3.16	FALSE	TRUE	TRUE	FALSE
FNDC4	FALSE	TRUE	FALSE	FALSE
FHL2	FALSE	TRUE	FALSE	FALSE
TUBB6	FALSE	TRUE	FALSE	FALSE
F11	FALSE	TRUE	TRUE	FALSE
LYPD6B	FALSE	TRUE	FALSE	FALSE
PDLIM3	FALSE	TRUE	FALSE	FALSE
CP	FALSE	TRUE	FALSE	FALSE
IL4R	FALSE	TRUE	FALSE	FALSE
CAV2	FALSE	TRUE	FALSE	FALSE
GLIPR1	FALSE	TRUE	FALSE	FALSE
SH2D3A	FALSE	TRUE	FALSE	FALSE
MMP7	FALSE	TRUE	FALSE	FALSE
SLC12A2	FALSE	TRUE	FALSE	FALSE
UBASH3B	FALSE	TRUE	FALSE	FALSE
CXCL2	FALSE	TRUE	FALSE	FALSE
SLFN5	FALSE	TRUE	FALSE	FALSE
PLA2G7	FALSE	TRUE	FALSE	FALSE
ADAM22	FALSE	TRUE	FALSE	FALSE
PRR15	FALSE	TRUE	FALSE	FALSE
REST	FALSE	TRUE	FALSE	FALSE
FLRT3	FALSE	TRUE	TRUE	FALSE
NCEH1	FALSE	TRUE	TRUE	FALSE
KDM5D	FALSE	TRUE	FALSE	FALSE
TMEM178A	FALSE	TRUE	TRUE	FALSE
GIMAP1-GIMAP5	FALSE	TRUE	TRUE	FALSE
MICAL2	FALSE	TRUE	FALSE	FALSE
PLAUR	FALSE	TRUE	FALSE	FALSE
AHNAK2	FALSE	TRUE	FALSE	FALSE
LGALS4	FALSE	TRUE	FALSE	FALSE
RP11-365H22.2	FALSE	TRUE	TRUE	FALSE
EPPK1	FALSE	TRUE	FALSE	FALSE
SLC35F4	FALSE	TRUE	TRUE	FALSE
MAFF	FALSE	TRUE	TRUE	FALSE
RP3-525N10.2	FALSE	TRUE	TRUE	FALSE
LOC100130476	FALSE	TRUE	FALSE	FALSE
LOC101928100	FALSE	TRUE	FALSE	FALSE
CD8A	FALSE	TRUE	FALSE	FALSE
F2RL1	FALSE	TRUE	FALSE	FALSE
WNT5A	FALSE	TRUE	FALSE	FALSE
HABP2	FALSE	TRUE	FALSE	FALSE
FAM83B	FALSE	TRUE	TRUE	FALSE
NID2	FALSE	TRUE	FALSE	FALSE
TRIM16	FALSE	TRUE	TRUE	FALSE
LRRC36	FALSE	TRUE	TRUE	FALSE
SLC8A3	FALSE	TRUE	FALSE	FALSE
LINC00312	FALSE	TRUE	TRUE	FALSE
TM4SF1	FALSE	TRUE	FALSE	FALSE
PRSS8	FALSE	TRUE	FALSE	FALSE
SNTG2	FALSE	TRUE	TRUE	FALSE
PDGFRA	FALSE	TRUE	FALSE	TRUE
GPR98	FALSE	TRUE	FALSE	FALSE
PPP1R13L	FALSE	TRUE	FALSE	FALSE
PCDH18	FALSE	TRUE	TRUE	FALSE
B3GNT3	FALSE	TRUE	FALSE	FALSE
GYPC	FALSE	TRUE	FALSE	FALSE
UNC5D	FALSE	TRUE	FALSE	FALSE
UNC79	FALSE	TRUE	FALSE	FALSE
PWAR6	FALSE	TRUE	FALSE	FALSE
ABCC3	FALSE	TRUE	FALSE	FALSE
FOS	FALSE	TRUE	TRUE	FALSE
KIAA1522	FALSE	TRUE	FALSE	FALSE
HAMP	FALSE	TRUE	FALSE	FALSE
PI15	FALSE	TRUE	TRUE	FALSE
BACE2	FALSE	TRUE	FALSE	FALSE
CCDC68	FALSE	TRUE	FALSE	FALSE
PRRX1	FALSE	TRUE	FALSE	FALSE
TCHH	FALSE	TRUE	FALSE	FALSE
SH3RF2	FALSE	TRUE	FALSE	FALSE
DSC2	FALSE	TRUE	FALSE	FALSE
PAQR5	FALSE	TRUE	FALSE	FALSE
FAM66B	FALSE	TRUE	TRUE	FALSE
THBS4	FALSE	TRUE	TRUE	FALSE
TMEM2	FALSE	TRUE	FALSE	FALSE
TSPO	FALSE	TRUE	FALSE	FALSE
MUC1	FALSE	TRUE	FALSE	FALSE
F10	FALSE	TRUE	FALSE	FALSE
FLNA	FALSE	TRUE	FALSE	FALSE
NOTCH2	FALSE	TRUE	FALSE	FALSE
TRHDE-AS1	FALSE	TRUE	FALSE	FALSE
SLC1A1	FALSE	TRUE	FALSE	FALSE
AQP1	FALSE	TRUE	FALSE	FALSE
LOC101060391	FALSE	TRUE	TRUE	FALSE
TACSTD2	FALSE	TRUE	FALSE	FALSE
FRMD6	FALSE	TRUE	FALSE	FALSE
LCN2	FALSE	TRUE	FALSE	FALSE
CD163	FALSE	TRUE	FALSE	TRUE
C6	FALSE	TRUE	FALSE	FALSE
TXLNGY	FALSE	TRUE	FALSE	FALSE
CXADR	FALSE	TRUE	TRUE	FALSE
SYT16	FALSE	TRUE	FALSE	FALSE
TFF3	FALSE	TRUE	FALSE	FALSE
BAIAP2L1	FALSE	TRUE	FALSE	FALSE
IL17RD	FALSE	TRUE	FALSE	FALSE
PXDC1	FALSE	TRUE	FALSE	FALSE
THSD7A	FALSE	TRUE	TRUE	FALSE
OGDHL	FALSE	TRUE	TRUE	FALSE
COLEC11	FALSE	TRUE	TRUE	FALSE
LTB	FALSE	TRUE	FALSE	FALSE
MLXIPL	FALSE	TRUE	TRUE	FALSE
OPN3	FALSE	TRUE	FALSE	FALSE
THBS1	FALSE	TRUE	FALSE	FALSE
MICA	FALSE	TRUE	FALSE	FALSE
CAPG	FALSE	TRUE	FALSE	FALSE
TGFB1I1	FALSE	TRUE	FALSE	FALSE
CLUL1	FALSE	TRUE	FALSE	FALSE
DNAI1	FALSE	TRUE	TRUE	FALSE
HMP19	FALSE	TRUE	TRUE	FALSE
FAM20A	FALSE	TRUE	TRUE	FALSE
PRRG4	FALSE	TRUE	FALSE	FALSE
LOC101927653	FALSE	TRUE	TRUE	FALSE
ALDH1A3	FALSE	TRUE	FALSE	FALSE
WDR17	FALSE	TRUE	FALSE	FALSE
CLDN1	FALSE	TRUE	FALSE	FALSE
TNFRSF10D	FALSE	TRUE	FALSE	FALSE
LOC101930067	FALSE	TRUE	FALSE	FALSE
VSTM2A	FALSE	TRUE	FALSE	FALSE
TP53TG3	FALSE	TRUE	TRUE	FALSE
PDZK1	FALSE	TRUE	FALSE	FALSE
PTGFRN	FALSE	TRUE	FALSE	FALSE
HSPB1	FALSE	TRUE	FALSE	FALSE
LEPREL1	FALSE	TRUE	FALSE	FALSE
CDKN2B	FALSE	TRUE	TRUE	FALSE
IFFO2	FALSE	TRUE	FALSE	FALSE
FSTL3	FALSE	TRUE	FALSE	FALSE
CREB5	FALSE	TRUE	FALSE	FALSE
ARL14	FALSE	TRUE	FALSE	FALSE
NEK6	FALSE	TRUE	FALSE	FALSE
LPPR4	FALSE	TRUE	FALSE	FALSE
TRPV6	FALSE	TRUE	FALSE	FALSE
GBP1	FALSE	TRUE	FALSE	FALSE
HK2	FALSE	TRUE	FALSE	FALSE
AQP8	FALSE	TRUE	FALSE	FALSE
KLF6	FALSE	TRUE	FALSE	FALSE
CAV1	FALSE	TRUE	FALSE	FALSE
FLRT1	FALSE	TRUE	TRUE	FALSE
SLC43A3	FALSE	TRUE	FALSE	FALSE
LRG1	FALSE	TRUE	FALSE	FALSE
UNC80	FALSE	TRUE	FALSE	FALSE
CDH11	FALSE	TRUE	FALSE	FALSE
MACC1	FALSE	TRUE	FALSE	FALSE
SLIT1	FALSE	TRUE	FALSE	FALSE
CLIC4	FALSE	TRUE	FALSE	FALSE
RHBDF1	FALSE	TRUE	FALSE	FALSE
CSRP2	FALSE	TRUE	FALSE	FALSE
ADAMTS9	FALSE	TRUE	FALSE	FALSE
GJA1	FALSE	TRUE	FALSE	FALSE
FILIP1L	FALSE	TRUE	FALSE	FALSE
CTD-2165H16.3	FALSE	TRUE	FALSE	FALSE
CARD6	FALSE	TRUE	FALSE	FALSE
LPPR1	FALSE	TRUE	FALSE	FALSE
CFB	FALSE	TRUE	FALSE	FALSE
ARHGAP8	FALSE	TRUE	FALSE	FALSE
NCF2	FALSE	TRUE	FALSE	FALSE
CD44	FALSE	TRUE	FALSE	FALSE
ENC1	FALSE	TRUE	FALSE	FALSE
LOC100996760	FALSE	TRUE	FALSE	FALSE
USP9Y	FALSE	TRUE	FALSE	FALSE
MYOF	FALSE	TRUE	FALSE	FALSE
FLRT2	FALSE	TRUE	FALSE	FALSE
UTY	FALSE	TRUE	FALSE	FALSE
TPST2	FALSE	TRUE	FALSE	FALSE
EFEMP1	FALSE	TRUE	FALSE	FALSE
CLMP	FALSE	TRUE	FALSE	FALSE
LIMS3	FALSE	TRUE	FALSE	FALSE
ZAK	FALSE	TRUE	FALSE	FALSE
STC1	FALSE	TRUE	FALSE	FALSE
TEAD4	FALSE	TRUE	FALSE	FALSE
KITLG	FALSE	TRUE	FALSE	FALSE
SVIL	FALSE	TRUE	FALSE	FALSE
JAKMIP3	FALSE	TRUE	FALSE	FALSE
GPR126	FALSE	TRUE	FALSE	FALSE
BCMO1	FALSE	TRUE	FALSE	FALSE
BAZ1A	FALSE	TRUE	FALSE	FALSE
RARRES3	FALSE	TRUE	FALSE	FALSE
TFCP2L1	FALSE	TRUE	FALSE	FALSE
CHST15	FALSE	TRUE	FALSE	FALSE
SH3BP4	FALSE	TRUE	FALSE	FALSE
INHBA	FALSE	TRUE	TRUE	FALSE
FNDC1	FALSE	TRUE	FALSE	TRUE
NPIPB15	FALSE	TRUE	FALSE	FALSE
LGALS1	FALSE	TRUE	FALSE	FALSE
FRZB	FALSE	TRUE	TRUE	FALSE
LOC100272217	FALSE	TRUE	FALSE	FALSE
UPB1	FALSE	TRUE	FALSE	FALSE
TSPAN8	FALSE	TRUE	FALSE	FALSE
REG4	FALSE	TRUE	FALSE	FALSE
NLGN4Y	FALSE	TRUE	FALSE	FALSE
MTHFD2	FALSE	TRUE	FALSE	FALSE
LRRN1	FALSE	TRUE	TRUE	FALSE
SOX9	FALSE	TRUE	FALSE	FALSE
SLC25A34	FALSE	TRUE	FALSE	FALSE
TRHDE	FALSE	TRUE	FALSE	FALSE
VTCN1	FALSE	TRUE	FALSE	FALSE
GPR160	FALSE	TRUE	FALSE	FALSE
GPHA2	FALSE	TRUE	FALSE	FALSE
THSD4	FALSE	TRUE	FALSE	FALSE
PROM1	FALSE	TRUE	FALSE	FALSE
GBP2	FALSE	TRUE	FALSE	FALSE
TGM2	FALSE	TRUE	FALSE	FALSE
GPX8	FALSE	TRUE	FALSE	FALSE
RPS4Y1	FALSE	TRUE	FALSE	FALSE
YAP1	FALSE	TRUE	FALSE	FALSE
LOC101928560	FALSE	TRUE	FALSE	FALSE
MYZAP	FALSE	TRUE	FALSE	FALSE
POF1B	FALSE	TRUE	FALSE	FALSE
DDX3Y	FALSE	TRUE	FALSE	FALSE
CRP	FALSE	TRUE	FALSE	FALSE
ERMN	FALSE	TRUE	FALSE	FALSE
ATF3	FALSE	TRUE	FALSE	FALSE
MGST1	FALSE	TRUE	FALSE	FALSE
MARCKSL1	FALSE	TRUE	FALSE	FALSE
ZFY	FALSE	TRUE	FALSE	FALSE
ATP1B2	FALSE	TRUE	FALSE	FALSE
TMPRSS2	FALSE	TRUE	FALSE	FALSE
LRRTM4	FALSE	TRUE	FALSE	FALSE
LOC100506403	FALSE	TRUE	FALSE	FALSE
CALB1	FALSE	TRUE	TRUE	FALSE
SPC25	FALSE	TRUE	TRUE	FALSE
ADAMTSL1	FALSE	TRUE	FALSE	FALSE
BCL2A1	FALSE	TRUE	FALSE	FALSE
FERMT1	FALSE	TRUE	FALSE	FALSE
PAPPA	FALSE	TRUE	FALSE	FALSE
REG1A	FALSE	TRUE	FALSE	FALSE
C2CD4A	FALSE	TRUE	TRUE	FALSE
LINC00948	FALSE	TRUE	FALSE	FALSE
SERPINA3	FALSE	TRUE	FALSE	FALSE
SHISA2	FALSE	TRUE	FALSE	FALSE
SDC1	FALSE	TRUE	FALSE	FALSE
KIRREL	FALSE	TRUE	FALSE	FALSE
DACT1	FALSE	TRUE	FALSE	FALSE
CXCL17	FALSE	TRUE	FALSE	FALSE
OSMR	FALSE	TRUE	FALSE	FALSE
GREB1	FALSE	TRUE	FALSE	FALSE
BCAT1	FALSE	TRUE	FALSE	FALSE
VMP1	FALSE	TRUE	FALSE	FALSE
TTTY15	FALSE	TRUE	FALSE	FALSE
PMAIP1	FALSE	TRUE	FALSE	FALSE
LCP1	FALSE	TRUE	FALSE	FALSE
WWTR1	FALSE	TRUE	FALSE	FALSE
PRG4	FALSE	TRUE	TRUE	FALSE
BICC1	FALSE	TRUE	FALSE	FALSE
AADAC	FALSE	TRUE	FALSE	FALSE
ANO6	FALSE	TRUE	FALSE	FALSE
AREG	FALSE	TRUE	FALSE	FALSE
GGT6	FALSE	TRUE	FALSE	FALSE
TLR3	FALSE	TRUE	FALSE	FALSE
EYA4	FALSE	TRUE	TRUE	FALSE
TRIM5	FALSE	TRUE	FALSE	FALSE
GULP1	FALSE	TRUE	FALSE	FALSE
UGT2B15	FALSE	TRUE	FALSE	FALSE
KYNU	FALSE	TRUE	FALSE	FALSE
NR5A2	FALSE	TRUE	FALSE	FALSE
LGALS3	FALSE	TRUE	FALSE	FALSE
SERPINA4	FALSE	TRUE	FALSE	FALSE
CFTR	FALSE	TRUE	FALSE	FALSE
SLAMF7	FALSE	TRUE	FALSE	FALSE
RP11-44F21.5	FALSE	TRUE	FALSE	FALSE
GRHL2	FALSE	TRUE	FALSE	FALSE
EIF1AY	FALSE	TRUE	FALSE	FALSE
PPP1R1B	FALSE	TRUE	FALSE	FALSE
TPBG	FALSE	TRUE	FALSE	FALSE
ASB9	FALSE	TRUE	FALSE	FALSE
PIK3AP1	FALSE	TRUE	FALSE	FALSE
LOC101928620	FALSE	TRUE	FALSE	FALSE
MBOAT1	FALSE	TRUE	FALSE	FALSE
VCAM1	FALSE	TRUE	FALSE	FALSE
CNN3	FALSE	TRUE	FALSE	FALSE
TSIX	FALSE	TRUE	FALSE	FALSE
PSTPIP2	FALSE	TRUE	FALSE	FALSE
REG1B	FALSE	TRUE	FALSE	FALSE
FOSL2	FALSE	TRUE	FALSE	FALSE
AGR2	FALSE	TRUE	FALSE	FALSE
RASSF3	FALSE	TRUE	FALSE	FALSE
LAMP3	FALSE	TRUE	FALSE	FALSE
LGALS2	FALSE	TRUE	FALSE	FALSE
TGIF1	FALSE	TRUE	FALSE	FALSE
SLC28A3	FALSE	TRUE	FALSE	FALSE
APCS	FALSE	TRUE	FALSE	FALSE
APCDD1	FALSE	TRUE	FALSE	FALSE
WNK4	FALSE	TRUE	TRUE	FALSE
SIX3-AS1	FALSE	TRUE	FALSE	FALSE
AAAS	FALSE	FALSE	TRUE	FALSE
AADAT	FALSE	FALSE	TRUE	FALSE
AAMP	FALSE	FALSE	TRUE	FALSE
AAR2	FALSE	FALSE	TRUE	FALSE
AARS	FALSE	FALSE	TRUE	FALSE
AARS2	FALSE	FALSE	TRUE	FALSE
AARSD1	FALSE	FALSE	TRUE	FALSE
AASDHPPT	FALSE	FALSE	TRUE	FALSE
AATF	FALSE	FALSE	TRUE	FALSE
AATK	FALSE	FALSE	TRUE	FALSE
AB488780	FALSE	FALSE	TRUE	FALSE
ABCA1	FALSE	FALSE	TRUE	FALSE
ABCA17P	FALSE	FALSE	TRUE	FALSE
ABCA7	FALSE	FALSE	TRUE	FALSE
ABCB10	FALSE	FALSE	TRUE	FALSE
ABCB4	FALSE	FALSE	TRUE	FALSE
ABCB6	FALSE	FALSE	TRUE	FALSE
ABCB7	FALSE	FALSE	TRUE	FALSE
ABCB8	FALSE	FALSE	TRUE	FALSE
ABCC10	FALSE	FALSE	TRUE	FALSE
ABCC6	FALSE	FALSE	TRUE	FALSE
ABCD3	FALSE	FALSE	TRUE	FALSE
ABCE1	FALSE	FALSE	TRUE	FALSE
ABCF2	FALSE	FALSE	TRUE	FALSE
ABCF3	FALSE	FALSE	TRUE	FALSE
ABHD13	FALSE	FALSE	TRUE	FALSE
ABHD14B	FALSE	FALSE	TRUE	FALSE
ABHD17A	FALSE	FALSE	TRUE	FALSE
ABHD17C	FALSE	FALSE	TRUE	FALSE
ABHD2	FALSE	FALSE	TRUE	FALSE
ABHD5	FALSE	FALSE	TRUE	FALSE
ABI1	FALSE	FALSE	TRUE	FALSE
ABI3BP	FALSE	FALSE	TRUE	FALSE
ABL1	FALSE	FALSE	TRUE	FALSE
ABL2	FALSE	FALSE	TRUE	FALSE
ABTB1	FALSE	FALSE	TRUE	FALSE
AC004941.5	FALSE	FALSE	TRUE	FALSE
AC004951.6	FALSE	FALSE	TRUE	FALSE
AC005306.3	FALSE	FALSE	TRUE	FALSE
AC005523.2	FALSE	FALSE	TRUE	FALSE
AC005606.14	FALSE	FALSE	TRUE	FALSE
AC007292.3	FALSE	FALSE	TRUE	FALSE
AC007401.2	FALSE	FALSE	TRUE	FALSE
AC009237.8	FALSE	FALSE	TRUE	FALSE
AC012065.7	FALSE	FALSE	TRUE	FALSE
AC018755.16	FALSE	FALSE	TRUE	FALSE
AC025442.3	FALSE	FALSE	TRUE	FALSE
AC091133.1	FALSE	FALSE	TRUE	FALSE
AC092620.2	FALSE	FALSE	TRUE	FALSE
ACAA1	FALSE	FALSE	TRUE	FALSE
ACACB	FALSE	FALSE	TRUE	FALSE
ACAD10	FALSE	FALSE	TRUE	FALSE
ACAD11	FALSE	FALSE	TRUE	FALSE
ACAD8	FALSE	FALSE	TRUE	FALSE
ACAD9	FALSE	FALSE	TRUE	FALSE
ACADVL	FALSE	FALSE	TRUE	FALSE
ACAP2	FALSE	FALSE	TRUE	FALSE
ACAP3	FALSE	FALSE	TRUE	FALSE
ACBD3	FALSE	FALSE	TRUE	FALSE
ACBD5	FALSE	FALSE	TRUE	FALSE
ACD	FALSE	FALSE	TRUE	FALSE
ACER3	FALSE	FALSE	TRUE	FALSE
ACIN1	FALSE	FALSE	TRUE	FALSE
ACN9	FALSE	FALSE	TRUE	FALSE
ACO2	FALSE	FALSE	TRUE	FALSE
ACOT13	FALSE	FALSE	TRUE	FALSE
ACOT4	FALSE	FALSE	TRUE	FALSE
ACOX1	FALSE	FALSE	TRUE	FALSE
ACOX2	FALSE	FALSE	TRUE	FALSE
ACP1	FALSE	FALSE	TRUE	FALSE
ACPT	FALSE	FALSE	TRUE	FALSE
ACRC	FALSE	FALSE	TRUE	FALSE
ACSF3	FALSE	FALSE	TRUE	FALSE
ACSL3	FALSE	FALSE	TRUE	FALSE
ACSL4	FALSE	FALSE	TRUE	FALSE
ACSM3	FALSE	FALSE	TRUE	FALSE
ACTB	FALSE	FALSE	TRUE	FALSE
ACTBP9	FALSE	FALSE	TRUE	FALSE
ACTL10	FALSE	FALSE	TRUE	FALSE
ACTL6A	FALSE	FALSE	TRUE	FALSE
ACTR1A	FALSE	FALSE	TRUE	FALSE
ACTR1B	FALSE	FALSE	TRUE	FALSE
ACTR2	FALSE	FALSE	TRUE	FALSE
ACTR3	FALSE	FALSE	TRUE	FALSE
ACTR3C	FALSE	FALSE	TRUE	FALSE
ACTR5	FALSE	FALSE	TRUE	FALSE
ACTR8	FALSE	FALSE	TRUE	FALSE
ACVR1	FALSE	FALSE	TRUE	FALSE
ACVR2A	FALSE	FALSE	TRUE	FALSE
ACVR2B	FALSE	FALSE	TRUE	FALSE
ACVR2B-AS1	FALSE	FALSE	TRUE	FALSE
ADAM10	FALSE	FALSE	TRUE	FALSE
ADAM17	FALSE	FALSE	TRUE	FALSE
ADAM1A	FALSE	FALSE	TRUE	FALSE
ADAM33	FALSE	FALSE	TRUE	FALSE
ADAM8	FALSE	FALSE	TRUE	FALSE
ADAM9	FALSE	FALSE	TRUE	FALSE
ADAMTS13	FALSE	FALSE	TRUE	FALSE
ADAMTS6	FALSE	FALSE	TRUE	FALSE
ADAMTSL2	FALSE	FALSE	TRUE	FALSE
ADARB1	FALSE	FALSE	TRUE	FALSE
ADAT1	FALSE	FALSE	TRUE	FALSE
ADAT2	FALSE	FALSE	TRUE	FALSE
ADCK1	FALSE	FALSE	TRUE	FALSE
ADCK3	FALSE	FALSE	TRUE	FALSE
ADCK4	FALSE	FALSE	TRUE	FALSE
ADCY6	FALSE	FALSE	TRUE	FALSE
ADCY9	FALSE	FALSE	TRUE	FALSE
ADIPOR2	FALSE	FALSE	TRUE	FALSE
ADK	FALSE	FALSE	TRUE	FALSE
ADM	FALSE	FALSE	TRUE	FALSE
ADM2	FALSE	FALSE	TRUE	FALSE
ADNP2	FALSE	FALSE	TRUE	FALSE
ADO	FALSE	FALSE	TRUE	FALSE
ADPRHL2	FALSE	FALSE	TRUE	FALSE
ADRM1	FALSE	FALSE	TRUE	FALSE
ADSL	FALSE	FALSE	TRUE	FALSE
ADSS	FALSE	FALSE	TRUE	FALSE
AEN	FALSE	FALSE	TRUE	FALSE
AF289551	FALSE	FALSE	TRUE	FALSE
AF520793	FALSE	FALSE	TRUE	FALSE
AFF1	FALSE	FALSE	TRUE	FALSE
AFF4	FALSE	FALSE	TRUE	FALSE
AFG3L1P	FALSE	FALSE	TRUE	FALSE
AGAP1	FALSE	FALSE	TRUE	FALSE
AGAP3	FALSE	FALSE	TRUE	FALSE
AGAP6	FALSE	FALSE	TRUE	FALSE
AGBL5	FALSE	FALSE	TRUE	FALSE
AGER	FALSE	FALSE	TRUE	FALSE
AGFG1	FALSE	FALSE	TRUE	FALSE
AGFG2	FALSE	FALSE	TRUE	FALSE
AGGF1	FALSE	FALSE	TRUE	FALSE
AGPAT4	FALSE	FALSE	TRUE	FALSE
AGPAT9	FALSE	FALSE	TRUE	FALSE
AGPS	FALSE	FALSE	TRUE	FALSE
AGTR1	FALSE	FALSE	TRUE	FALSE
AGTRAP	FALSE	FALSE	TRUE	FALSE
AHSA1	FALSE	FALSE	TRUE	FALSE
AIDA	FALSE	FALSE	TRUE	FALSE
AIMP1	FALSE	FALSE	TRUE	FALSE
AIMP2	FALSE	FALSE	TRUE	FALSE
AK022030	FALSE	FALSE	TRUE	FALSE
AK057657	FALSE	FALSE	TRUE	FALSE
AK057978	FALSE	FALSE	TRUE	FALSE
AK090844	FALSE	FALSE	TRUE	FALSE
AK091028	FALSE	FALSE	TRUE	FALSE
AK097453	FALSE	FALSE	TRUE	FALSE
AK1	FALSE	FALSE	TRUE	FALSE
AK3	FALSE	FALSE	TRUE	FALSE
AK6	FALSE	FALSE	TRUE	FALSE
AKAP10	FALSE	FALSE	TRUE	FALSE
AKAP17A	FALSE	FALSE	TRUE	FALSE
AKAP2	FALSE	FALSE	TRUE	FALSE
AKAP8L	FALSE	FALSE	TRUE	FALSE
AKAP9	FALSE	FALSE	TRUE	FALSE
AKIP1	FALSE	FALSE	TRUE	FALSE
AKIRIN1	FALSE	FALSE	TRUE	FALSE
AKIRIN2	FALSE	FALSE	TRUE	FALSE
AKR1A1	FALSE	FALSE	TRUE	FALSE
AKT1	FALSE	FALSE	TRUE	FALSE
AKT1S1	FALSE	FALSE	TRUE	FALSE
AKT2	FALSE	FALSE	TRUE	FALSE
AL590762.11	FALSE	FALSE	TRUE	FALSE
AL928742.12	FALSE	FALSE	TRUE	FALSE
ALAD	FALSE	FALSE	TRUE	FALSE
ALAS1	FALSE	FALSE	TRUE	FALSE
ALDH1B1	FALSE	FALSE	TRUE	FALSE
ALDH6A1	FALSE	FALSE	TRUE	FALSE
ALDH7A1	FALSE	FALSE	TRUE	FALSE
ALDOA	FALSE	FALSE	TRUE	FALSE
ALG1	FALSE	FALSE	TRUE	FALSE
ALG14	FALSE	FALSE	TRUE	FALSE
ALG3	FALSE	FALSE	TRUE	FALSE
ALG5	FALSE	FALSE	TRUE	FALSE
ALG6	FALSE	FALSE	TRUE	FALSE
ALG8	FALSE	FALSE	TRUE	FALSE
ALKBH2	FALSE	FALSE	TRUE	FALSE
ALKBH3	FALSE	FALSE	TRUE	FALSE
ALKBH5	FALSE	FALSE	TRUE	FALSE
ALMS1	FALSE	FALSE	TRUE	FALSE
ALPI	FALSE	FALSE	TRUE	FALSE
ALYREF	FALSE	FALSE	TRUE	FALSE
AMD1	FALSE	FALSE	TRUE	FALSE
AMDHD2	FALSE	FALSE	TRUE	FALSE
AMFR	FALSE	FALSE	TRUE	FALSE
AMMECR1	FALSE	FALSE	TRUE	FALSE
AMZ1	FALSE	FALSE	TRUE	FALSE
ANAPC1	FALSE	FALSE	TRUE	FALSE
ANAPC11	FALSE	FALSE	TRUE	FALSE
ANAPC2	FALSE	FALSE	TRUE	FALSE
ANAPC4	FALSE	FALSE	TRUE	FALSE
ANAPC5	FALSE	FALSE	TRUE	FALSE
ANGPTL6	FALSE	FALSE	TRUE	FALSE
ANK3	FALSE	FALSE	TRUE	FALSE
ANKEF1	FALSE	FALSE	TRUE	FALSE
ANKHD1	FALSE	FALSE	TRUE	FALSE
ANKIB1	FALSE	FALSE	TRUE	FALSE
ANKLE2	FALSE	FALSE	TRUE	FALSE
ANKMY2	FALSE	FALSE	TRUE	FALSE
ANKRD10	FALSE	FALSE	TRUE	FALSE
ANKRD12	FALSE	FALSE	TRUE	FALSE
ANKRD13B	FALSE	FALSE	TRUE	FALSE
ANKRD13C	FALSE	FALSE	TRUE	FALSE
ANKRD13D	FALSE	FALSE	TRUE	FALSE
ANKRD16	FALSE	FALSE	TRUE	FALSE
ANKRD20A11P	FALSE	FALSE	TRUE	FALSE
ANKRD32	FALSE	FALSE	TRUE	FALSE
ANKRD36	FALSE	FALSE	TRUE	FALSE
ANKRD36B	FALSE	FALSE	TRUE	FALSE
ANKRD37	FALSE	FALSE	TRUE	FALSE
ANKRD40	FALSE	FALSE	TRUE	FALSE
ANKRD50	FALSE	FALSE	TRUE	FALSE
ANKS3	FALSE	FALSE	TRUE	FALSE
ANO10	FALSE	FALSE	TRUE	FALSE
ANP32A	FALSE	FALSE	TRUE	FALSE
ANP32B	FALSE	FALSE	TRUE	FALSE
ANP32E	FALSE	FALSE	TRUE	FALSE
ANXA2	FALSE	FALSE	TRUE	FALSE
ANXA5	FALSE	FALSE	TRUE	FALSE
ANXA6	FALSE	FALSE	TRUE	FALSE
AP001062.7	FALSE	FALSE	TRUE	FALSE
AP006216.10	FALSE	FALSE	TRUE	FALSE
AP1AR	FALSE	FALSE	TRUE	FALSE
AP1G2	FALSE	FALSE	TRUE	FALSE
AP1M1	FALSE	FALSE	TRUE	FALSE
AP1M2	FALSE	FALSE	TRUE	FALSE
AP1S1	FALSE	FALSE	TRUE	FALSE
AP1S2	FALSE	FALSE	TRUE	FALSE
AP2A1	FALSE	FALSE	TRUE	FALSE
AP2A2	FALSE	FALSE	TRUE	FALSE
AP2B1	FALSE	FALSE	TRUE	FALSE
AP2M1	FALSE	FALSE	TRUE	FALSE
AP2S1	FALSE	FALSE	TRUE	FALSE
AP3M2	FALSE	FALSE	TRUE	FALSE
AP4B1	FALSE	FALSE	TRUE	FALSE
AP5B1	FALSE	FALSE	TRUE	FALSE
AP5Z1	FALSE	FALSE	TRUE	FALSE
APAF1	FALSE	FALSE	TRUE	FALSE
APBB2	FALSE	FALSE	TRUE	FALSE
APBB3	FALSE	FALSE	TRUE	FALSE
APEX1	FALSE	FALSE	TRUE	FALSE
APEX2	FALSE	FALSE	TRUE	FALSE
APH1A	FALSE	FALSE	TRUE	FALSE
API5	FALSE	FALSE	TRUE	FALSE
APLF	FALSE	FALSE	TRUE	FALSE
APLNR	FALSE	FALSE	TRUE	FALSE
APOA1BP	FALSE	FALSE	TRUE	FALSE
APOA4	FALSE	FALSE	TRUE	FALSE
APOL3	FALSE	FALSE	TRUE	FALSE
APOL6	FALSE	FALSE	TRUE	FALSE
APOM	FALSE	FALSE	TRUE	FALSE
APOOL	FALSE	FALSE	TRUE	FALSE
APPBP2	FALSE	FALSE	TRUE	FALSE
APPL1	FALSE	FALSE	TRUE	FALSE
APTR	FALSE	FALSE	TRUE	FALSE
APTX	FALSE	FALSE	TRUE	FALSE
AQP7	FALSE	FALSE	TRUE	FALSE
ARAP1	FALSE	FALSE	TRUE	FALSE
ARCN1	FALSE	FALSE	TRUE	FALSE
ARF1	FALSE	FALSE	TRUE	FALSE
ARF3	FALSE	FALSE	TRUE	FALSE
ARF4	FALSE	FALSE	TRUE	FALSE
ARF6	FALSE	FALSE	TRUE	FALSE
ARFGAP1	FALSE	FALSE	TRUE	FALSE
ARFGAP2	FALSE	FALSE	TRUE	FALSE
ARFGAP3	FALSE	FALSE	TRUE	FALSE
ARFGEF1	FALSE	FALSE	TRUE	FALSE
ARFGEF2	FALSE	FALSE	TRUE	FALSE
ARFIP1	FALSE	FALSE	TRUE	FALSE
ARFIP2	FALSE	FALSE	TRUE	FALSE
ARFRP1	FALSE	FALSE	TRUE	FALSE
ARHGAP25	FALSE	FALSE	TRUE	FALSE
ARHGAP39	FALSE	FALSE	TRUE	FALSE
ARHGAP42	FALSE	FALSE	TRUE	FALSE
ARHGAP5	FALSE	FALSE	TRUE	FALSE
ARHGDIA	FALSE	FALSE	TRUE	FALSE
ARHGEF10L	FALSE	FALSE	TRUE	FALSE
ARHGEF12	FALSE	FALSE	TRUE	FALSE
ARHGEF16	FALSE	FALSE	TRUE	FALSE
ARHGEF17	FALSE	FALSE	TRUE	FALSE
ARHGEF28	FALSE	FALSE	TRUE	FALSE
ARHGEF37	FALSE	FALSE	TRUE	FALSE
ARHGEF7	FALSE	FALSE	TRUE	FALSE
ARID1B	FALSE	FALSE	TRUE	FALSE
ARID3B	FALSE	FALSE	TRUE	FALSE
ARID4B	FALSE	FALSE	TRUE	FALSE
ARIH1	FALSE	FALSE	TRUE	FALSE
ARL17A	FALSE	FALSE	TRUE	FALSE
ARL2BP	FALSE	FALSE	TRUE	FALSE
ARL4A	FALSE	FALSE	TRUE	FALSE
ARL4C	FALSE	FALSE	TRUE	FALSE
ARL5A	FALSE	FALSE	TRUE	FALSE
ARL5B	FALSE	FALSE	TRUE	FALSE
ARL6IP1	FALSE	FALSE	TRUE	FALSE
ARL6IP6	FALSE	FALSE	TRUE	FALSE
ARL8A	FALSE	FALSE	TRUE	FALSE
ARL8B	FALSE	FALSE	TRUE	FALSE
ARMC1	FALSE	FALSE	TRUE	FALSE
ARMC2-AS1	FALSE	FALSE	TRUE	FALSE
ARMC9	FALSE	FALSE	TRUE	FALSE
ARMCX4	FALSE	FALSE	TRUE	FALSE
ARMCX6	FALSE	FALSE	TRUE	FALSE
ARPC1A	FALSE	FALSE	TRUE	FALSE
ARPC3	FALSE	FALSE	TRUE	FALSE
ARPC4	FALSE	FALSE	TRUE	FALSE
ARPC5	FALSE	FALSE	TRUE	FALSE
ARPC5L	FALSE	FALSE	TRUE	FALSE
ARPP19	FALSE	FALSE	TRUE	FALSE
ARRB2	FALSE	FALSE	TRUE	FALSE
ARRDC2	FALSE	FALSE	TRUE	FALSE
ARRDC3	FALSE	FALSE	TRUE	FALSE
ARSA	FALSE	FALSE	TRUE	FALSE
ARSB	FALSE	FALSE	TRUE	FALSE
ARVCF	FALSE	FALSE	TRUE	FALSE
ASAP1-IT1	FALSE	FALSE	TRUE	FALSE
ASB6	FALSE	FALSE	TRUE	FALSE
ASB7	FALSE	FALSE	TRUE	FALSE
ASCC1	FALSE	FALSE	TRUE	FALSE
ASCC2	FALSE	FALSE	TRUE	FALSE
ASCC3	FALSE	FALSE	TRUE	FALSE
ASF1A	FALSE	FALSE	TRUE	FALSE
ASGR1	FALSE	FALSE	TRUE	FALSE
ASIC1	FALSE	FALSE	TRUE	FALSE
ASMTL	FALSE	FALSE	TRUE	FALSE
ASNA1	FALSE	FALSE	TRUE	FALSE
ASNS	FALSE	FALSE	TRUE	FALSE
ASPDH	FALSE	FALSE	TRUE	FALSE
ASPH	FALSE	FALSE	TRUE	FALSE
ASPSCR1	FALSE	FALSE	TRUE	FALSE
ASRGL1	FALSE	FALSE	TRUE	FALSE
ASTE1	FALSE	FALSE	TRUE	FALSE
ASTN2	FALSE	FALSE	TRUE	FALSE
ASUN	FALSE	FALSE	TRUE	FALSE
ASXL1	FALSE	FALSE	TRUE	FALSE
ASXL2	FALSE	FALSE	TRUE	FALSE
ATAD1	FALSE	FALSE	TRUE	FALSE
ATAD3A	FALSE	FALSE	TRUE	FALSE
ATAD3B	FALSE	FALSE	TRUE	FALSE
ATAT1	FALSE	FALSE	TRUE	FALSE
ATE1	FALSE	FALSE	TRUE	FALSE
ATF1	FALSE	FALSE	TRUE	FALSE
ATF5	FALSE	FALSE	TRUE	FALSE
ATF6	FALSE	FALSE	TRUE	FALSE
ATF6B	FALSE	FALSE	TRUE	FALSE
ATF7	FALSE	FALSE	TRUE	FALSE
ATF7IP	FALSE	FALSE	TRUE	FALSE
ATF7IP2	FALSE	FALSE	TRUE	FALSE
ATG101	FALSE	FALSE	TRUE	FALSE
ATG12	FALSE	FALSE	TRUE	FALSE
ATG14	FALSE	FALSE	TRUE	FALSE
ATG16L1	FALSE	FALSE	TRUE	FALSE
ATG2A	FALSE	FALSE	TRUE	FALSE
ATG3	FALSE	FALSE	TRUE	FALSE
ATG4B	FALSE	FALSE	TRUE	FALSE
ATG4C	FALSE	FALSE	TRUE	FALSE
ATG4D	FALSE	FALSE	TRUE	FALSE
ATG5	FALSE	FALSE	TRUE	FALSE
ATG9A	FALSE	FALSE	TRUE	FALSE
ATM	FALSE	FALSE	TRUE	FALSE
ATMIN	FALSE	FALSE	TRUE	FALSE
ATN1	FALSE	FALSE	TRUE	FALSE
ATOX1	FALSE	FALSE	TRUE	FALSE
ATP11A	FALSE	FALSE	TRUE	FALSE
ATP11B	FALSE	FALSE	TRUE	FALSE
ATP13A1	FALSE	FALSE	TRUE	FALSE
ATP1B1	FALSE	FALSE	TRUE	FALSE
ATP2B4	FALSE	FALSE	TRUE	FALSE
ATP2C2	FALSE	FALSE	TRUE	FALSE
ATP5B	FALSE	FALSE	TRUE	FALSE
ATP5C1	FALSE	FALSE	TRUE	FALSE
ATP5D	FALSE	FALSE	TRUE	FALSE
ATP5G1	FALSE	FALSE	TRUE	FALSE
ATP5H	FALSE	FALSE	TRUE	FALSE
ATP5I	FALSE	FALSE	TRUE	FALSE
ATP5J	FALSE	FALSE	TRUE	FALSE
ATP5O	FALSE	FALSE	TRUE	FALSE
ATP5S	FALSE	FALSE	TRUE	FALSE
ATP6	FALSE	FALSE	TRUE	FALSE
ATP6AP1L	FALSE	FALSE	TRUE	FALSE
ATP6AP2	FALSE	FALSE	TRUE	FALSE
ATP6V1A	FALSE	FALSE	TRUE	FALSE
ATP6V1B2	FALSE	FALSE	TRUE	FALSE
ATP6V1C1	FALSE	FALSE	TRUE	FALSE
ATP6V1F	FALSE	FALSE	TRUE	FALSE
ATP6V1G1	FALSE	FALSE	TRUE	FALSE
ATP6V1G2-DDX39B	FALSE	FALSE	TRUE	FALSE
ATP9A	FALSE	FALSE	TRUE	FALSE
ATP9B	FALSE	FALSE	TRUE	FALSE
ATPIF1	FALSE	FALSE	TRUE	FALSE
ATR	FALSE	FALSE	TRUE	FALSE
ATXN1	FALSE	FALSE	TRUE	FALSE
ATXN1L	FALSE	FALSE	TRUE	FALSE
ATXN2L	FALSE	FALSE	TRUE	FALSE
ATXN3	FALSE	FALSE	TRUE	FALSE
ATXN7L3B	FALSE	FALSE	TRUE	FALSE
AUH	FALSE	FALSE	TRUE	FALSE
AUP1	FALSE	FALSE	TRUE	FALSE
AURKA	FALSE	FALSE	TRUE	FALSE
AURKAIP1	FALSE	FALSE	TRUE	FALSE
AVIL	FALSE	FALSE	TRUE	FALSE
AVL9	FALSE	FALSE	TRUE	FALSE
AX747192	FALSE	FALSE	TRUE	FALSE
AZIN1	FALSE	FALSE	TRUE	FALSE
B2M	FALSE	FALSE	TRUE	FALSE
B3GALT5	FALSE	FALSE	TRUE	FALSE
B3GALT6	FALSE	FALSE	TRUE	FALSE
B3GALTL	FALSE	FALSE	TRUE	FALSE
B3GAT3	FALSE	FALSE	TRUE	FALSE
B3GNTL1	FALSE	FALSE	TRUE	FALSE
B4GALT4	FALSE	FALSE	TRUE	FALSE
B4GALT5	FALSE	FALSE	TRUE	FALSE
B4GALT7	FALSE	FALSE	TRUE	FALSE
BAALC	FALSE	FALSE	TRUE	FALSE
BABAM1	FALSE	FALSE	TRUE	FALSE
BACH1	FALSE	FALSE	TRUE	FALSE
BACH2	FALSE	FALSE	TRUE	FALSE
BAG1	FALSE	FALSE	TRUE	FALSE
BAG4	FALSE	FALSE	TRUE	FALSE
BAG5	FALSE	FALSE	TRUE	FALSE
BAHCC1	FALSE	FALSE	TRUE	FALSE
BAIAP2-AS1	FALSE	FALSE	TRUE	FALSE
BAMBI	FALSE	FALSE	TRUE	FALSE
BANF1	FALSE	FALSE	TRUE	FALSE
BARHL1	FALSE	FALSE	TRUE	FALSE
BATF2	FALSE	FALSE	TRUE	FALSE
BAX	FALSE	FALSE	TRUE	FALSE
BBS1	FALSE	FALSE	TRUE	FALSE
BBS4	FALSE	FALSE	TRUE	FALSE
BC015774	FALSE	FALSE	TRUE	FALSE
BC032415	FALSE	FALSE	TRUE	FALSE
BC037861	FALSE	FALSE	TRUE	FALSE
BC041025	FALSE	FALSE	TRUE	FALSE
BC062753	FALSE	FALSE	TRUE	FALSE
BCAM	FALSE	FALSE	TRUE	FALSE
BCAP29	FALSE	FALSE	TRUE	FALSE
BCAR3	FALSE	FALSE	TRUE	FALSE
BCCIP	FALSE	FALSE	TRUE	FALSE
BCKDHA	FALSE	FALSE	TRUE	FALSE
BCKDHB	FALSE	FALSE	TRUE	FALSE
BCL2L11	FALSE	FALSE	TRUE	FALSE
BCL2L13	FALSE	FALSE	TRUE	FALSE
BCL7A	FALSE	FALSE	TRUE	FALSE
BCLAF1	FALSE	FALSE	TRUE	FALSE
BCO2	FALSE	FALSE	TRUE	FALSE
BCORL1	FALSE	FALSE	TRUE	FALSE
BCS1L	FALSE	FALSE	TRUE	FALSE
BDH1	FALSE	FALSE	TRUE	FALSE
BECN1	FALSE	FALSE	TRUE	FALSE
BEND3	FALSE	FALSE	TRUE	FALSE
BEND5	FALSE	FALSE	TRUE	FALSE
BET1	FALSE	FALSE	TRUE	FALSE
BET1L	FALSE	FALSE	TRUE	FALSE
BFAR	FALSE	FALSE	TRUE	FALSE
BGLAP	FALSE	FALSE	TRUE	FALSE
BICD2	FALSE	FALSE	TRUE	FALSE
BID	FALSE	FALSE	TRUE	FALSE
BIN1	FALSE	FALSE	TRUE	FALSE
BIN2	FALSE	FALSE	TRUE	FALSE
BIVM	FALSE	FALSE	TRUE	FALSE
BLOC1S1-RDH5	FALSE	FALSE	TRUE	FALSE
BLOC1S2	FALSE	FALSE	TRUE	FALSE
BLOC1S3	FALSE	FALSE	TRUE	FALSE
BLOC1S5	FALSE	FALSE	TRUE	FALSE
BLOC1S6	FALSE	FALSE	TRUE	FALSE
BLVRA	FALSE	FALSE	TRUE	FALSE
BMPR2	FALSE	FALSE	TRUE	FALSE
BMS1	FALSE	FALSE	TRUE	FALSE
BMS1P20	FALSE	FALSE	TRUE	FALSE
BMS1P5	FALSE	FALSE	TRUE	FALSE
BOD1	FALSE	FALSE	TRUE	FALSE
BOD1L1	FALSE	FALSE	TRUE	FALSE
BOLA2	FALSE	FALSE	TRUE	FALSE
BOLA3	FALSE	FALSE	TRUE	FALSE
BORA	FALSE	FALSE	TRUE	FALSE
BPGM	FALSE	FALSE	TRUE	FALSE
BPHL	FALSE	FALSE	TRUE	FALSE
BPNT1	FALSE	FALSE	TRUE	FALSE
BRAF	FALSE	FALSE	TRUE	FALSE
BRAP	FALSE	FALSE	TRUE	FALSE
BRAT1	FALSE	FALSE	TRUE	FALSE
BRCC3	FALSE	FALSE	TRUE	FALSE
BRD8	FALSE	FALSE	TRUE	FALSE
BRE	FALSE	FALSE	TRUE	FALSE
BRF1	FALSE	FALSE	TRUE	FALSE
BRI3BP	FALSE	FALSE	TRUE	FALSE
BRICD5	FALSE	FALSE	TRUE	FALSE
BRK1	FALSE	FALSE	TRUE	FALSE
BRMS1	FALSE	FALSE	TRUE	FALSE
BROX	FALSE	FALSE	TRUE	FALSE
BRPF1	FALSE	FALSE	TRUE	FALSE
BRPF3	FALSE	FALSE	TRUE	FALSE
BRSK2	FALSE	FALSE	TRUE	FALSE
BRWD1	FALSE	FALSE	TRUE	FALSE
BSCL2	FALSE	FALSE	TRUE	FALSE
BSDC1	FALSE	FALSE	TRUE	FALSE
BTAF1	FALSE	FALSE	TRUE	FALSE
BTBD1	FALSE	FALSE	TRUE	FALSE
BTBD10	FALSE	FALSE	TRUE	FALSE
BTBD2	FALSE	FALSE	TRUE	FALSE
BTBD7	FALSE	FALSE	TRUE	FALSE
BTBD9	FALSE	FALSE	TRUE	FALSE
BTF3	FALSE	FALSE	TRUE	FALSE
BTF3L4	FALSE	FALSE	TRUE	FALSE
BTF3P12	FALSE	FALSE	TRUE	FALSE
BTG3	FALSE	FALSE	TRUE	FALSE
BTN3A1	FALSE	FALSE	TRUE	FALSE
BTN3A3	FALSE	FALSE	TRUE	FALSE
BTRC	FALSE	FALSE	TRUE	FALSE
BUB3	FALSE	FALSE	TRUE	FALSE
BUD13	FALSE	FALSE	TRUE	FALSE
BUD31	FALSE	FALSE	TRUE	FALSE
BYSL	FALSE	FALSE	TRUE	FALSE
C10orf12	FALSE	FALSE	TRUE	FALSE
C10orf2	FALSE	FALSE	TRUE	FALSE
C10orf35	FALSE	FALSE	TRUE	FALSE
C10orf76	FALSE	FALSE	TRUE	FALSE
C11orf30	FALSE	FALSE	TRUE	FALSE
C11orf31	FALSE	FALSE	TRUE	FALSE
C11orf48	FALSE	FALSE	TRUE	FALSE
C11orf54	FALSE	FALSE	TRUE	FALSE
C11orf57	FALSE	FALSE	TRUE	FALSE
C11orf68	FALSE	FALSE	TRUE	FALSE
C11orf73	FALSE	FALSE	TRUE	FALSE
C11orf80	FALSE	FALSE	TRUE	FALSE
C11orf92	FALSE	FALSE	TRUE	FALSE
C12orf10	FALSE	FALSE	TRUE	FALSE
C12orf29	FALSE	FALSE	TRUE	FALSE
C12orf4	FALSE	FALSE	TRUE	FALSE
C12orf43	FALSE	FALSE	TRUE	FALSE
C12orf45	FALSE	FALSE	TRUE	FALSE
C12orf5	FALSE	FALSE	TRUE	FALSE
C12orf61	FALSE	FALSE	TRUE	FALSE
C12orf66	FALSE	FALSE	TRUE	FALSE
C14orf1	FALSE	FALSE	TRUE	FALSE
C14orf105	FALSE	FALSE	TRUE	FALSE
C14orf119	FALSE	FALSE	TRUE	FALSE
C14orf142	FALSE	FALSE	TRUE	FALSE
C14orf159	FALSE	FALSE	TRUE	FALSE
C14orf166	FALSE	FALSE	TRUE	FALSE
C14orf169	FALSE	FALSE	TRUE	FALSE
C14orf79	FALSE	FALSE	TRUE	FALSE
C15orf41	FALSE	FALSE	TRUE	FALSE
C15orf48	FALSE	FALSE	TRUE	FALSE
C15orf57	FALSE	FALSE	TRUE	FALSE
C16orf13	FALSE	FALSE	TRUE	FALSE
C16orf58	FALSE	FALSE	TRUE	FALSE
C16orf72	FALSE	FALSE	TRUE	FALSE
C16orf86	FALSE	FALSE	TRUE	FALSE
C16orf87	FALSE	FALSE	TRUE	FALSE
C16orf91	FALSE	FALSE	TRUE	FALSE
C16orf93	FALSE	FALSE	TRUE	FALSE
C17orf49	FALSE	FALSE	TRUE	FALSE
C17orf59	FALSE	FALSE	TRUE	FALSE
C17orf70	FALSE	FALSE	TRUE	FALSE
C17orf85	FALSE	FALSE	TRUE	FALSE
C17orf89	FALSE	FALSE	TRUE	FALSE
C18orf21	FALSE	FALSE	TRUE	FALSE
C18orf32	FALSE	FALSE	TRUE	FALSE
C18orf8	FALSE	FALSE	TRUE	FALSE
C19orf10	FALSE	FALSE	TRUE	FALSE
C19orf18	FALSE	FALSE	TRUE	FALSE
C19orf24	FALSE	FALSE	TRUE	FALSE
C19orf26	FALSE	FALSE	TRUE	FALSE
C19orf40	FALSE	FALSE	TRUE	FALSE
C19orf53	FALSE	FALSE	TRUE	FALSE
C19orf60	FALSE	FALSE	TRUE	FALSE
C19orf66	FALSE	FALSE	TRUE	FALSE
C19orf70	FALSE	FALSE	TRUE	FALSE
C1orf112	FALSE	FALSE	TRUE	FALSE
C1orf116	FALSE	FALSE	TRUE	FALSE
C1orf123	FALSE	FALSE	TRUE	FALSE
C1orf131	FALSE	FALSE	TRUE	FALSE
C1orf186	FALSE	FALSE	TRUE	FALSE
C1orf233	FALSE	FALSE	TRUE	FALSE
C1orf27	FALSE	FALSE	TRUE	FALSE
C1orf35	FALSE	FALSE	TRUE	FALSE
C1orf43	FALSE	FALSE	TRUE	FALSE
C1orf50	FALSE	FALSE	TRUE	FALSE
C1orf52	FALSE	FALSE	TRUE	FALSE
C1QBP	FALSE	FALSE	TRUE	FALSE
C1QTNF3	FALSE	FALSE	TRUE	FALSE
C20orf194	FALSE	FALSE	TRUE	FALSE
C20orf27	FALSE	FALSE	TRUE	FALSE
C20orf96	FALSE	FALSE	TRUE	FALSE
C21orf15	FALSE	FALSE	TRUE	FALSE
C21orf59	FALSE	FALSE	TRUE	FALSE
C21orf91	FALSE	FALSE	TRUE	FALSE
C22orf29	FALSE	FALSE	TRUE	FALSE
C22orf46	FALSE	FALSE	TRUE	FALSE
C2CD3	FALSE	FALSE	TRUE	FALSE
C2CD4B	FALSE	FALSE	TRUE	FALSE
C2orf27A	FALSE	FALSE	TRUE	FALSE
C2orf42	FALSE	FALSE	TRUE	FALSE
C2orf47	FALSE	FALSE	TRUE	FALSE
C2orf49	FALSE	FALSE	TRUE	FALSE
C2orf68	FALSE	FALSE	TRUE	FALSE
C2orf69	FALSE	FALSE	TRUE	FALSE
C2orf72	FALSE	FALSE	TRUE	FALSE
C3orf38	FALSE	FALSE	TRUE	FALSE
C3orf62	FALSE	FALSE	TRUE	FALSE
C4orf3	FALSE	FALSE	TRUE	FALSE
C4orf32	FALSE	FALSE	TRUE	FALSE
C4orf46	FALSE	FALSE	TRUE	FALSE
C5orf15	FALSE	FALSE	TRUE	FALSE
C5orf22	FALSE	FALSE	TRUE	FALSE
C5orf24	FALSE	FALSE	TRUE	FALSE
C5orf28	FALSE	FALSE	TRUE	FALSE
C5orf51	FALSE	FALSE	TRUE	FALSE
C5orf56	FALSE	FALSE	TRUE	FALSE
C5orf63	FALSE	FALSE	TRUE	FALSE
C5orf66	FALSE	FALSE	TRUE	FALSE
C6orf106	FALSE	FALSE	TRUE	FALSE
C6orf120	FALSE	FALSE	TRUE	FALSE
C6orf136	FALSE	FALSE	TRUE	FALSE
C6orf211	FALSE	FALSE	TRUE	FALSE
C6orf47	FALSE	FALSE	TRUE	FALSE
C6orf52	FALSE	FALSE	TRUE	FALSE
C6orf62	FALSE	FALSE	TRUE	FALSE
C7orf26	FALSE	FALSE	TRUE	FALSE
C7orf49	FALSE	FALSE	TRUE	FALSE
C7orf55-LUC7L2	FALSE	FALSE	TRUE	FALSE
C8orf33	FALSE	FALSE	TRUE	FALSE
C8orf44	FALSE	FALSE	TRUE	FALSE
C8orf59	FALSE	FALSE	TRUE	FALSE
C8orf74	FALSE	FALSE	TRUE	FALSE
C8orf82	FALSE	FALSE	TRUE	FALSE
C9orf114	FALSE	FALSE	TRUE	FALSE
C9orf117	FALSE	FALSE	TRUE	FALSE
C9orf142	FALSE	FALSE	TRUE	FALSE
C9orf16	FALSE	FALSE	TRUE	FALSE
C9orf3	FALSE	FALSE	TRUE	FALSE
C9orf37	FALSE	FALSE	TRUE	FALSE
C9orf41	FALSE	FALSE	TRUE	FALSE
C9orf64	FALSE	FALSE	TRUE	FALSE
C9orf69	FALSE	FALSE	TRUE	FALSE
C9orf72	FALSE	FALSE	TRUE	FALSE
C9orf89	FALSE	FALSE	TRUE	FALSE
C9orf91	FALSE	FALSE	TRUE	FALSE
CAAP1	FALSE	FALSE	TRUE	FALSE
CAB39	FALSE	FALSE	TRUE	FALSE
CAB39L	FALSE	FALSE	TRUE	FALSE
CABIN1	FALSE	FALSE	TRUE	FALSE
CACFD1	FALSE	FALSE	TRUE	FALSE
CACNA1H	FALSE	FALSE	TRUE	FALSE
CACNB1	FALSE	FALSE	TRUE	FALSE
CACNG8	FALSE	FALSE	TRUE	FALSE
CACUL1	FALSE	FALSE	TRUE	FALSE
CAD	FALSE	FALSE	TRUE	FALSE
CAHM	FALSE	FALSE	TRUE	FALSE
CALCB	FALSE	FALSE	TRUE	FALSE
CALCOCO1	FALSE	FALSE	TRUE	FALSE
CALR	FALSE	FALSE	TRUE	FALSE
CALU	FALSE	FALSE	TRUE	FALSE
CAMK1	FALSE	FALSE	TRUE	FALSE
CAMKMT	FALSE	FALSE	TRUE	FALSE
CAMSAP1	FALSE	FALSE	TRUE	FALSE
CAMSAP2	FALSE	FALSE	TRUE	FALSE
CAMTA1	FALSE	FALSE	TRUE	FALSE
[truncated: 4,975 more rows]

## Sheet: S7
Supplementary Table S7. Docking Scores of 10 Active Compounds from White Tea and Positive Control Drugs with Two Core Targets
NO.	Gene ID	Compounds	Complex	Docking score (kcal/mol)
1	CTSV	ECG	ECG-CTSV	-8.7
2	CTSV	EGCG	EGCG-CTSV	-8.7
3	CTSV	GCG	GCG-CTSV	-8
4	NOD1	C	C-NOD1	-8
5	CTSV	GC	GC-CTSV	-7.8
6	CTSV	Acarbose	Acarbose-CTSV	-7.6
7	CTSV	EGC	EGC-CTSV	-7.5
8	NOD1	GC	GC-NOD1	-7.5
9	CTSV	C	C-CTSV	-7.4
10	NOD1	EGCG	EGCG-NOD1	-7.3
11	NOD1	ECG	ECG-NOD1	-7.2
12	NOD1	GA	GA-NOD1	-7
13	NOD1	GCG	GCG-NOD1	-7
14	NOD1	EGC	EGC-NOD1	-7
15	NOD1	Theophylline	Theophylline-NOD1	-6.6
16	NOD1	Theobromine	Theobromine-NOD1	-6.6
17	NOD1	Caffeine	Caffeine-NOD1	-6.3
18	CTSV	GA	GA-CTSV	-6.2
19	NOD1	Acarbose	Acarbose-NOD1	-6.2
20	CTSV	Theobromine	Theobromine-CTSV	-6
21	CTSV	Theophylline	Theophylline-CTSV	-5.6
22	CTSV	Caffeine	Caffeine-CTSV	-5.3
